# Supplementary material for: Nucleoside analogue activators of cyclic AMP-independent protein kinase A of Trypanosoma
Source: Nat Commun. 2019 Mar 29;10:1421. doi: 10.1038/s41467-019-09338-z (PMC6440977; doi:10.1038/s41467-019-09338-z)
Supplement: Supplementary file 5 — Supplementary Data 1 [file 41467_2019_9338_MOESM5_ESM.xlsx]

## Sheet: T. brucei PKA phosphoproteome
Supplementary Data 1: Phosphopeptides significantly (FDR ≤ 0.05, s0=2) regulated upon 7-CN-7-C-Ino treatment
The table includes all phosphopeptides represented as colored dots in Fig. 5b
Significant	-log10 p-value	Difference	Proteins	Positions within proteins	Leading proteins	Protein	Sequence window	Gene Name	Gene product	id	[Gene ID]	[source_id]	[Genomic Location (Gene)]	[Product Description]	[Input ID]	[PFam ID]	[PFam Description]	[PirSF ID]	[PirSF Description]	[Prositefamilies ID]	[Prositefamilies Description]	[Smart ID]	[Smart Description]	[Superfamily ID]	[Superfamily Description]	[TigrFam ID]	[TigrFam Description]	[Computed GO Component IDs]	[Computed GO Components]	[Computed GO Function IDs]	[Computed GO Functions]	[Computed GO Process IDs]	[Computed GO Processes]	[Curated GO Component IDs]	[Curated GO Components]	[Curated GO Function IDs]	[Curated GO Functions]	[Curated GO Process IDs]	[Curated GO Processes]	[EC numbers]	[EC numbers from OrthoMCL]	[Pcf-Bsf ratio]	[UniProt ID]	Amino acid	Charge	Localization prob	PEP	Score	Delta score
+	8.19884	3.98838	Tb11.v5.1036.1-p1;Tb927.11.11340:mRNA-p1	120;103	Tb11.v5.1036.1-p1	Tb11.v5.1036.1-p1	DDRQPVSSVTGRRGNSFELPGRLIGRRDGSG	Tb11.v5.1036.1	gamma-tubulin complex subunit, putative	756																																		S	3	1	5.55e-05	139.76	74.225
+	6.46516	2.86826	Tb927.10.630:mRNA-p1	331	Tb927.10.630:mRNA-p1	Tb927.10.630:mRNA-p1	CTATHPDGSCERRRDSELRGGSGARENSLHP	Tb927.10.630	hypothetical protein, conserved	2420	Tb927.10.630	Tb927.10.630:mRNA	Tb927_10_v5.1:167,807..169,920(+)	hypothetical protein, conserved	Tb927.10.630																			GO:0005929	cilium							-0.56	Q38CH7	S	3	1	0.00606901	72.928	25.325
+	1.5104	2.47814	Tb927.10.8410:mRNA-p1	234	Tb927.10.8410:mRNA-p1	Tb927.10.8410:mRNA-p1	DVCDSLAASKARRVDSIKAD___________	Tb927.10.8410	hypothetical protein, conserved	2607	Tb927.10.8410	Tb927.10.8410:mRNA	Tb927_10_v5.1:2,082,057..2,083,735(+)	hypothetical protein, conserved	Tb927.10.8410																			GO:0020015, GO:0005764	glycosome, lysosome							1.35	Q38AC3	S	2	1	0.0338059	72.2	61.352
+	4.19505	-3.28018	Tb927.11.4710:mRNA-p1	410	Tb927.11.4710:mRNA-p1	Tb927.11.4710:mRNA-p1	SNNTNAPRGPNEAPPSRAQSAEVPNRPRGEE	Tb927.11.4710	hypothetical protein, conserved	4384	Tb927.11.4710	Tb927.11.4710:mRNA	Tb927_11_v5.1:1,358,077..1,359,627(+)	hypothetical protein, conserved	Tb927.11.4710																			GO:0005737	cytoplasm								Q385U6	S	3	1	4.21e-07	107.39	94.798
+	2.79586	2.605	Tb927.11.550:mRNA-p1	170	Tb927.11.550:mRNA-p1	Tb927.11.550:mRNA-p1	RRGGRGGYRSGRRVDSHTGRDFHPATGTAKE	Tb927.11.550	hypothetical protein SCD6.10	4463	Tb927.11.550	Tb927.11.550:mRNA	Tb927_11_v5.1:137,858..141,186(-)	hypothetical protein SCD6.10	Tb927.11.550	PF12701	Scd6-like Sm domain			PS51512;PS51513;PS51536	DFDF domain profile;FFD box profile;TFG box profile			SSF50182	Sm-like ribonucleoproteins									GO:0000932, GO:0005737	P-body, cytoplasm	GO:0003729	mRNA binding					-0.25	Q387J6	S	3	0.99864	0.00232583	72.2	56.571
+	2.82472	2.45051	Tb927.2.2580:mRNA-p1	8	Tb927.2.2580:mRNA-p1	Tb927.2.2580:mRNA-p1	________MPRKRNPSSANDKEHPLIDRVST	Tb927.2.2580	hypothetical protein, conserved	5002	Tb927.2.2580	Tb927.2.2580:mRNA	Tb927_02_v5.1:506,021..510,672(-)	hypothetical protein, conserved	Tb927.2.2580																												Q587H9	S	2	0.798204	0.0282246	53.034	31.041
+	3.29033	2.49584	Tb927.4.2280:mRNA-p1	82	Tb927.4.2280:mRNA-p1	Tb927.4.2280:mRNA-p1	IEEDKVTNQLLRRLQSEEVQKHRFHHQILCE	Tb927.4.2280	hypothetical protein, conserved	6204	Tb927.4.2280	Tb927.4.2280:mRNA	Tb927_04_v5.1:593,218..595,098(+)	hypothetical protein, conserved	Tb927.4.2280																											0.11	Q584F9	S	2	1	0.000898749	113.67	46.709
+	2.79886	2.63904	Tb927.4.3720:mRNA-p1	166	Tb927.4.3720:mRNA-p1	Tb927.4.3720:mRNA-p1	KRSSCSNFLFVDREDSDEDLKPLRGLDIRQL	Tb927.4.3720	Uncharacterized conserved protein (DUF2039), putative	6351	Tb927.4.3720	Tb927.4.3720:mRNA	Tb927_04_v5.1:938,073..938,767(-)	Uncharacterized conserved protein (DUF2039), putative	Tb927.4.3720	PF10217	Uncharacterized conserved protein (DUF2039)																									1.84	Q585H8	S	3	1	1.39e-72	253.39	232.04
+	4.13736	2.38232	Tb927.6.2690:mRNA-p1	207	Tb927.6.2690:mRNA-p1	Tb927.6.2690:mRNA-p1	GVLDSGIATDTRRQNSNYETYSYVETNKQAN	Tb927.6.2690	ubiquitin carboxyl-terminal hydrolase, putative	7093	Tb927.6.2690	Tb927.6.2690:mRNA	Tb927_06_v5.1:807,629..809,743(+)	ubiquitin carboxyl-terminal hydrolase, putative	Tb927.6.2690	PF00443	Ubiquitin carboxyl-terminal hydrolase			PS50235	Ubiquitin specific protease (USP) domain profile			SSF54001	Cysteine proteinases					GO:0036459	thiol-dependent ubiquitinyl hydrolase activity	GO:0006511	ubiquitin-dependent protein catabolic process	GO:0097014, GO:0005737, GO:0031981	ciliary plasm, cytoplasm, nuclear lumen					3.1.2.15 (Deleted entry)	3.1.2.15 (Deleted entry)	-0.37	Q583R5	S	2	0.999691	7.46e-29	190.63	173.97
+	1.39207	-3.78169	Tb927.4.2600:mRNA-p1;Tb11.v5.0630.1-p1	1423;353	Tb927.4.2600:mRNA-p1	Tb927.4.2600:mRNA-p1	GARLRPGTHSLHGEATSVCSRKTRTSKRVSP	Tb927.4.2600	hypothetical protein, conserved	11603	Tb927.4.2600	Tb927.4.2600:mRNA	Tb927_04_v5.1:687,034..691,960(+)	hypothetical protein, conserved	Tb927.4.2600									SSF57997	Tropomyosin									GO:0005930, GO:0005737	axoneme, cytoplasm							-0.44	Q584C7	T	3	0.798079	7.85e-06	83.879	79.902
+	2.45569	5.02946	Tb927.7.3550:mRNA-p1	1123	Tb927.7.3550:mRNA-p1	Tb927.7.3550:mRNA-p1	RGDSAGRTRAAEGKPSTSEAESSDVGAAANT	Tb927.7.3550	cytoskeleton associated protein, putative	7643	Tb927.7.3550	Tb927.7.3550:mRNA	Tb927_07_v5.1:915,141..920,943(-)	cytoskeleton associated protein, putative	Tb927.7.3550									SSF49562	C2 domain (Calcium/lipid-binding domain, CaLB)					GO:0005515	protein binding			GO:0030863, GO:0005856	cortical cytoskeleton, cytoskeleton	GO:0032403	protein complex binding	GO:0000902, GO:0000910, GO:0010608	cell morphogenesis, cytokinesis, posttranscriptional regulation of gene expression			-0.21	Q57WH0	S	2	0.945617	2.19e-46	211.04	197.89
+	3.9063	3.87497	Tb927.11.530:mRNA-p1	69	Tb927.11.530:mRNA-p1	Tb927.11.530:mRNA-p1	GGLTPRAAPFAAPRPSFSMEPEPLRNLIVNY	Tb927.11.530	RNA-binding protein, putative	4439	Tb927.11.530	Tb927.11.530:mRNA	Tb927_11_v5.1:131,153..134,606(-)	RNA-binding protein, putative	Tb927.11.530	PF00076	RNA recognition motif. (a.k.a. RRM, RBD, or RNP domain)			PS50102	Eukaryotic RNA Recognition Motif (RRM) profile	SM00360		SSF54928	RNA-binding domain, RBD					GO:0003676	nucleic acid binding			GO:0097014, GO:0005737, GO:0031981	ciliary plasm, cytoplasm, nuclear lumen	GO:0003723, GO:0003729	RNA binding, mRNA binding					0.15	Q387J8	S	3	0.989002	4.19e-10	131.56	122
+	3.2274	2.5585	Tb927.11.12530:mRNA-p1	792	Tb927.11.12530:mRNA-p1	Tb927.11.12530:mRNA-p1	GIAAQGRASPYTRAASLQSDRLTSRAQRRQ_	Tb927.11.12530	Flagellum attachment zone protein 3	3203	Tb927.11.12530	Tb927.11.12530:mRNA	Tb927_11_v5.1:3,358,692..3,362,311(+)	Flagellum attachment zone protein 3	Tb927.11.12530																			GO:0005856, GO:0043234	cytoskeleton, protein complex	GO:0071889, GO:0005515	14-3-3 protein binding, protein binding					-0.54	Q382S8	S	2	1	0.000441703	140.91	85.129
+	1.70792	-4.1864	Tb927.10.2880:mRNA-p1	27	Tb927.10.2880:mRNA-p1	Tb927.10.2880:mRNA-p1	KGFFRADPHGLRPPESPRDAEEPENHDIVED	Tb927.10.2880	Voltage-dependent calcium channel subunit, putative	1975	Tb927.10.2880	Tb927.10.2880:mRNA	Tb927_10_v5.1:736,232..745,190(+)	Voltage-dependent calcium channel subunit, putative	Tb927.10.2880	PF00520	Ion transport protein							SSF81324	Voltage-gated potassium channels			GO:0016020	membrane	GO:0005216	ion channel activity	GO:0006811, GO:0055085	ion transport, transmembrane transport	GO:0097014, GO:0005929, GO:0000331, GO:0005737, GO:0031981	ciliary plasm, cilium, contractile vacuole, cytoplasm, nuclear lumen	GO:0005216	ion channel activity	GO:0044782, GO:0006811	cilium organization, ion transport			-0.53	Q38BV7	S	3	1	0.00345723	55.851	46.783
+	1.70696	2.79842	Tb927.11.1360:mRNA-p1	259	Tb927.11.1360:mRNA-p1	Tb927.11.1360:mRNA-p1	NAAAVAVFSPKAGSGSLSRSLPTPTSLREDM	Tb927.11.1360	zinc-finger of a C2HC-type, putative	3399	Tb927.11.1360	Tb927.11.1360:mRNA	Tb927_11_v5.1:394,312..397,489(+)	zinc-finger of a C2HC-type, putative	Tb927.11.1360	PF13913	zinc-finger of a C2HC-type																	GO:0035869	ciliary transition zone	GO:0008270	zinc ion binding					-0.55	Q387B6	S	2	0.985358	0.000881093	121.36	58.814
+	2.7322	2.59974	Tb927.6.2690:mRNA-p1	240	Tb927.6.2690:mRNA-p1	Tb927.6.2690:mRNA-p1	AATSSNSRCVRARAGTLVEACISGFENRRNT	Tb927.6.2690	ubiquitin carboxyl-terminal hydrolase, putative	11777	Tb927.6.2690	Tb927.6.2690:mRNA	Tb927_06_v5.1:807,629..809,743(+)	ubiquitin carboxyl-terminal hydrolase, putative	Tb927.6.2690	PF00443	Ubiquitin carboxyl-terminal hydrolase			PS50235	Ubiquitin specific protease (USP) domain profile			SSF54001	Cysteine proteinases					GO:0036459	thiol-dependent ubiquitinyl hydrolase activity	GO:0006511	ubiquitin-dependent protein catabolic process	GO:0097014, GO:0005737, GO:0031981	ciliary plasm, cytoplasm, nuclear lumen					3.1.2.15 (Deleted entry)	3.1.2.15 (Deleted entry)	-0.37	Q583R5	T	2	1	6.35e-14	167.14	156.02
+	3.06334	2.33845	Tb927.11.12820:mRNA-p1;Tb927.11.12810:mRNA-p1;Tb927.11.12800:mRNA-p1;Tb927.11.12790:mRNA-p1;Tb927.11.12780.1-p1;Tb11.v5.0288.1-p1	324;324;324;324;324;324	Tb927.11.12820:mRNA-p1	Tb927.11.12820:mRNA-p1	FEKKVGEYQKAGVMSSERSSKVFSLDADF__	Tb927.11.12820	ribonucleoside-diphosphate reductase small chain	406	Tb927.11.12820	Tb927.11.12820:mRNA	Tb927_11_v5.1:3,429,726..3,430,797(-)	ribonucleoside-diphosphate reductase small chain	Tb927.11.12820	PF00268	Ribonucleotide reductase, small chain							SSF47240	Ferritin-like							GO:0009186, GO:0055114	deoxyribonucleoside diphosphate metabolic process, oxidation-reduction process	GO:0031981	nuclear lumen					1.17.4.1 (Ribonucleoside-diphosphate reductase)	1.17.4.1 (Ribonucleoside-diphosphate reductase)		Q382Q0	S	2	0.935524	0.000546791	101.3	79.302
+	1.44271	-3.11435	Tb927.9.9450:mRNA-p1	935	Tb927.9.9450:mRNA-p1	Tb927.9.9450:mRNA-p1	EDGTNKLRAKPNEAASPYPQQQTRPTSARQQ	Tb927.9.9450	zinc finger protein family member, putative	10178	Tb927.9.9450	Tb927.9.9450:mRNA	Tb927_09_v5.1:1,510,087..1,513,231(-)	zinc finger protein family member, putative	Tb927.9.9450	PF00642	Zinc finger C-x8-C-x5-C-x3-H type (and similar)			PS50103	Zinc finger C3H1-type profile	SM00356		SSF90229	CCCH zinc finger					GO:0046872	metal ion binding			GO:0005737	cytoplasm	GO:0003723	RNA binding	GO:0010608	posttranscriptional regulation of gene expression			0.56	Q38E49	S	2	0.998924	2.48e-05	73.296	68.295
+	1.38896	-3.30376	Tb927.10.5510:mRNA-p1	364	Tb927.10.5510:mRNA-p1	Tb927.10.5510:mRNA-p1	IRRSRALACCPLDTESARGLNITEDQATRQN	Tb927.10.5510	endonuclease/exonuclease/phosphatase, putative	2295	Tb927.10.5510	Tb927.10.5510:mRNA	Tb927_10_v5.1:1,382,105..1,384,078(+)	endonuclease/exonuclease/phosphatase, putative	Tb927.10.5510	PF03372	Endonuclease/Exonuclease/phosphatase family					SM00128		SSF56219	DNase I-like							GO:0046856	phosphatidylinositol dephosphorylation								3.1.3.36 (Phosphoinositide 5-phosphatase)		Q38B53	S	2	0.884672	2.95e-15	177.3	164.5
+	1.49242	3.06796	Tb927.10.5510:mRNA-p1	362	Tb927.10.5510:mRNA-p1	Tb927.10.5510:mRNA-p1	ASIRRSRALACCPLDTESARGLNITEDQATR	Tb927.10.5510	endonuclease/exonuclease/phosphatase, putative	10738	Tb927.10.5510	Tb927.10.5510:mRNA	Tb927_10_v5.1:1,382,105..1,384,078(+)	endonuclease/exonuclease/phosphatase, putative	Tb927.10.5510	PF03372	Endonuclease/Exonuclease/phosphatase family					SM00128		SSF56219	DNase I-like							GO:0046856	phosphatidylinositol dephosphorylation								3.1.3.36 (Phosphoinositide 5-phosphatase)		Q38B53	T	2	0.766603	3.66e-15	185.27	165.18
+	6.70244	2.9346	Tb927.4.310:mRNA-p1	88	Tb927.4.310:mRNA-p1	Tb927.4.310:mRNA-p1	ETTRAPPRRRRALRPSISREENDERNIKHTV	Tb927.4.310	SPRY domain/HECT-domain (ubiquitin-transferase), putative	6319	Tb927.4.310	Tb927.4.310:mRNA	Tb927_04_v5.1:80,881..100,909(-)	SPRY domain/HECT-domain (ubiquitin-transferase), putative	Tb927.4.310	PF00622;PF00632	SPRY domain;HECT-domain (ubiquitin-transferase)			PS50188;PS50237	B30.2/SPRY domain profile;HECT domain profile	SM00119;SM00449	;	SSF49899;SSF56112;SSF56204	Concanavalin A-like lectins/glucanases;Protein kinase-like (PK-like);Hect, E3 ligase catalytic domain					GO:0005515, GO:0016772, GO:0004842	protein binding, transferase activity, transferring phosphorus-containing groups, ubiquitin-protein transferase activity			GO:0005737, GO:0005739	cytoplasm, mitochondrion							-0.24	Q57UU4	S	2	0.999939	0.00427908	117.52	82.828
+	4.67804	2.56176	Tb927.6.1990:mRNA-p1	174	Tb927.6.1990:mRNA-p1	Tb927.6.1990:mRNA-p1	EELRSRARQVDRRAMSELLQHVAVMNPGQKK	Tb927.6.1990	hypothetical protein, conserved	7049	Tb927.6.1990	Tb927.6.1990:mRNA	Tb927_06_v5.1:650,040..651,150(-)	hypothetical protein, conserved	Tb927.6.1990																			GO:0005737	cytoplasm							0.76	Q584V7	S	3	1	2.52e-07	118.37	111.27
+	2.30886	3.25056	Tb927.8.1560:mRNA-p1	124	Tb927.8.1560:mRNA-p1	Tb927.8.1560:mRNA-p1	TVTTRANSPHLAGTPTRASIVPKAPGGRPVA	Tb927.8.1560	hypothetical protein, conserved	12070	Tb927.8.1560	Tb927.8.1560:mRNA	Tb927_08_v5.1:507,863..510,107(+)	hypothetical protein, conserved	Tb927.8.1560					PS51450	Leucine-rich repeat profile			SSF52058	L domain-like					GO:0005515	protein binding			GO:0005930	axoneme							-0.51	Q580G7	T	3	0.795122	0.000179419	68.587	59.632
+	4.2236	2.30775	Tb927.10.4180:mRNA-p1	32	Tb927.10.4180:mRNA-p1	Tb927.10.4180:mRNA-p1	EYQCAALRRTRQRAPSMNQEMNSRWVLPDQD	Tb927.10.4180	TFIIF-stimulated CTD phosphatase, putative	2222	Tb927.10.4180	Tb927.10.4180:mRNA	Tb927_10_v5.1:1,098,329..1,101,019(-)	TFIIF-stimulated CTD phosphatase, putative	Tb927.10.4180	PF03031	NLI interacting factor-like phosphatase			PS50969	FCP1 homology domain profile	SM00577		SSF56784	HAD-like					GO:0005515	protein binding			GO:0097014, GO:0005737	ciliary plasm, cytoplasm							-1.42	Q38BI2	S	2	1	7.53e-08	151.56	132.73
+	2.06887	-2.87968	Tb927.8.7950:mRNA-p1	1386	Tb927.8.7950:mRNA-p1	Tb927.8.7950:mRNA-p1	VSSPRPGLEPDGSMTSNPPQGTTATRGEREQ	Tb927.8.7950	Flagellar Member 4	9176	Tb927.8.7950	Tb927.8.7950:mRNA	Tb927_08_v5.1:2,338,130..2,344,727(+)	Flagellar Member 4	Tb927.8.7950					PS51450	Leucine-rich repeat profile			SSF52047	RNI-like					GO:0005515	protein binding											0.01	Q57U50	S	3	0.916117	4.67e-11	100.15	96.952
+	3.84762	4.71006	Tb927.11.13000:mRNA-p1	259	Tb927.11.13000:mRNA-p1	Tb927.11.13000:mRNA-p1	NGRTSGGTSGQRARASSAFRDVEVTEVEDGT	Tb927.11.13000	phospholipid-transporting ATPase, putative	3308	Tb927.11.13000	Tb927.11.13000:mRNA	Tb927_11_v5.1:3,476,590..3,482,285(-)	phospholipid-transporting ATPase, putative	Tb927.11.13000	PF00122;PF00702	E1-E2 ATPase;haloacid dehalogenase-like hydrolase							SSF56784;SSF81653;SSF81665	HAD-like;Calcium ATPase, transduction domain A;Calcium ATPase, transmembrane domain M	TIGR01494	ATPase_P-type: HAD ATPase, P-type, family IC	GO:0016021	integral component of membrane	GO:0019829, GO:0046872, GO:0000166	cation-transporting ATPase activity, metal ion binding, nucleotide binding	GO:0006812	cation transport	GO:0005737, GO:0016021	cytoplasm, integral component of membrane	GO:0015662	ATPase activity, coupled to transmembrane movement of ions, phosphorylative mechanism	GO:0006812	cation transport		3.6.3.1 (Phospholipid-translocating ATPase)	-1.24	Q382N5	S	2	1	0.000737524	96.604	79.384
+	2.87934	4.19632	Tb927.11.13000:mRNA-p1	260	Tb927.11.13000:mRNA-p1	Tb927.11.13000:mRNA-p1	GRTSGGTSGQRARASSAFRDVEVTEVEDGTP	Tb927.11.13000	phospholipid-transporting ATPase, putative	3309	Tb927.11.13000	Tb927.11.13000:mRNA	Tb927_11_v5.1:3,476,590..3,482,285(-)	phospholipid-transporting ATPase, putative	Tb927.11.13000	PF00122;PF00702	E1-E2 ATPase;haloacid dehalogenase-like hydrolase							SSF56784;SSF81653;SSF81665	HAD-like;Calcium ATPase, transduction domain A;Calcium ATPase, transmembrane domain M	TIGR01494	ATPase_P-type: HAD ATPase, P-type, family IC	GO:0016021	integral component of membrane	GO:0019829, GO:0046872, GO:0000166	cation-transporting ATPase activity, metal ion binding, nucleotide binding	GO:0006812	cation transport	GO:0005737, GO:0016021	cytoplasm, integral component of membrane	GO:0015662	ATPase activity, coupled to transmembrane movement of ions, phosphorylative mechanism	GO:0006812	cation transport		3.6.3.1 (Phospholipid-translocating ATPase)	-1.24	Q382N5	S	2	1	0.000737524	96.604	79.384
+	4.91975	2.00124	Tb927.5.120:mRNA-p1	121	Tb927.5.120:mRNA-p1	Tb927.5.120:mRNA-p1	ALSATINGERQVGRASGTAIRGGNEGSAEPS	Tb927.5.120	expression site-associated gene 9 (ESAG9) protein, putative	6572	Tb927.5.120	Tb927.5.120:mRNA	Tb927_05_v5.1:10,959..13,012(-)	expression site-associated gene 9 (ESAG9) protein, putative	Tb927.5.120																												Q57XG8	S	2	0.991516	0.0136101	63.216	13.176
+	6.40217	5.96684	Tb927.5.3120:mRNA-p1	35	Tb927.5.3120:mRNA-p1	Tb927.5.3120:mRNA-p1	ANAAGDNRRSKAPRASEAVPYEEATTLKDPF	Tb927.5.3120	eukaryotic translation initiation factor 2 beta subunit, putative	6803	Tb927.5.3120	Tb927.5.3120:mRNA	Tb927_05_v5.1:1,027,433..1,028,494(-)	eukaryotic translation initiation factor 2 beta subunit, putative	Tb927.5.3120	PF01873	Domain found in IF2B/IF5					SM00653		SSF100966;SSF75689	Translation initiation factor 2 beta, aIF2beta, N-terminal domain;Zinc-binding domain of translation initiation factor 2 beta					GO:0003743	translation initiation factor activity	GO:0006413	translational initiation	GO:0005737, GO:0005850	cytoplasm, eukaryotic translation initiation factor 2 complex	GO:0003743, GO:0031369	translation initiation factor activity, translation initiation factor binding	GO:0001731	formation of translation preinitiation complex			1.28	Q57Z81	S	2	0.999997	0.00100838	68.41	63.087
+	3.66368	3.00609	Tb927.5.780:mRNA-p1	432	Tb927.5.780:mRNA-p1	Tb927.5.780:mRNA-p1	ATEVFGMVSSWFGRASGFGNSSTAPQASGTS	Tb927.5.780	hypothetical protein, conserved	6939	Tb927.5.780	Tb927.5.780:mRNA	Tb927_05_v5.1:323,412..325,372(+)	hypothetical protein, conserved	Tb927.5.780																			GO:0005737, GO:0005654	cytoplasm, nucleoplasm							-0.11	Q57W23	S	2	0.999864	2.77e-08	103.53	89.549
+	5.09725	3.35292	Tb927.11.14920:mRNA-p1	1769	Tb927.11.14920:mRNA-p1	Tb927.11.14920:mRNA-p1	ISYQTRSDASSDARASLLGSGTSCDGVNKMI	Tb927.11.14920	hypothetical protein, conserved	3566	Tb927.11.14920	Tb927.11.14920:mRNA	Tb927_11_v5.1:3,960,012..3,971,317(-)	hypothetical protein, conserved	Tb927.11.14920																											-0.62	Q381U3	S	2	0.999994	9.63e-10	148.46	126.8
+	6.97523	5.30337	Tb927.8.710:mRNA-p1	1016	Tb927.8.710:mRNA-p1	Tb927.8.710:mRNA-p1	QQQHLQQQQQQQHRASQVRPQLSEAATGLDS	Tb927.8.710	RNA-binding protein, putative	9099	Tb927.8.710	Tb927.8.710:mRNA	Tb927_08_v5.1:195,245..200,617(-)	RNA-binding protein, putative	Tb927.8.710	PF00076	RNA recognition motif. (a.k.a. RRM, RBD, or RNP domain)			PS50102	Eukaryotic RNA Recognition Motif (RRM) profile	SM00360		SSF54928	RNA-binding domain, RBD					GO:0003676	nucleic acid binding			GO:0005737, GO:0005634	cytoplasm, nucleus	GO:0003723	RNA binding	GO:0006396, GO:0010608	RNA processing, posttranscriptional regulation of gene expression				Q57YF9	S	2	1	1.81e-31	193.53	178.91
+	4.73705	2.72641	Tb927.11.14970:mRNA-p1	506	Tb927.11.14970:mRNA-p1	Tb927.11.14970:mRNA-p1	EGRSQQRLSLPLERASSAALTLKTSCESEAF	Tb927.11.14970	hypothetical protein, conserved	3578	Tb927.11.14970	Tb927.11.14970:mRNA	Tb927_11_v5.1:3,982,739..3,985,250(-)	hypothetical protein, conserved	Tb927.11.14970																			GO:0005737	cytoplasm							0.67	Q381T8	S	2	0.999992	0.00404711	62.528	42.742
+	5.2271	-3.21676	Tb927.10.9260:mRNA-p1	140	Tb927.10.9260:mRNA-p1	Tb927.10.9260:mRNA-p1	SSSDAVDSDPLNDSFSPSRRARAGRVLRGVG	Tb927.10.9260	hypothetical protein, conserved	2723	Tb927.10.9260	Tb927.10.9260:mRNA	Tb927_10_v5.1:2,293,378..2,294,885(+)	hypothetical protein, conserved	Tb927.10.9260									SSF48371	ARM repeat					GO:0005488	binding			GO:0005739	mitochondrion							1.47	Q38A48	S	3	0.753264	3.64e-07	73.418	67.711
+	3.06809	3.16882	Tb927.11.5190:mRNA-p1	22	Tb927.11.5190:mRNA-p1	Tb927.11.5190:mRNA-p1	SCRNITSAEDRGRASSVVVEHLRAAIVQAMK	Tb927.11.5190	leucine-rich repeat protein (LRRP), putative	4433	Tb927.11.5190	Tb927.11.5190:mRNA	Tb927_11_v5.1:1,478,393..1,484,610(+)	leucine-rich repeat protein (LRRP), putative	Tb927.11.5190	PF12799;PF13855	Leucine Rich repeats (2 copies);Leucine rich repeat			PS51450	Leucine-rich repeat profile	SM00365;SM00368;SM00369;SM00446	;;;	SSF52058;SSF52075	L domain-like;Outer arm dynein light chain 1					GO:0005515	protein binding			GO:0005930, GO:0005929, GO:0005737	axoneme, cilium, cytoplasm							-0.14	Q385P9	S	2	0.999749	4.33e-05	128.36	117.2
+	5.4658	2.01703	Tb927.3.920:mRNA-p1	866	Tb927.3.920:mRNA-p1	Tb927.3.920:mRNA-p1	QSSAPKGLRERKRATSIGPVQQPVTQPKLFK	Tb927.3.920	hypothetical protein, conserved	6042	Tb927.3.920	Tb927.3.920:mRNA	Tb927_03_v5.1:213,261..216,961(+)	hypothetical protein, conserved	Tb927.3.920					PS50222	EF-hand calcium-binding domain profile			SSF47473	EF-hand					GO:0005509	calcium ion binding												Q57WX5	S	2	0.994148	2.3e-05	110.34	105.42
+	5.13864	1.93482	Tb927.9.2240:mRNA-p1	446	Tb927.9.2240:mRNA-p1	Tb927.9.2240:mRNA-p1	SQRTDPILRRGERAVSIVANRARTECDDCDS	Tb927.9.2240	Pseudokinase, putative	9711	Tb927.9.2240	Tb927.9.2240:mRNA	Tb927_09_v5.1:497,098..501,735(-)	Pseudokinase, putative	Tb927.9.2240	PF00069	Protein kinase domain			PS50011	Protein kinase domain profile	SM00220		SSF56112	Protein kinase-like (PK-like)					GO:0005524, GO:0004672, GO:0016772	ATP binding, protein kinase activity, transferase activity, transferring phosphorus-containing groups	GO:0006468	protein phosphorylation			GO:0005524, GO:0004713	ATP binding, protein tyrosine kinase activity	GO:0006468	protein phosphorylation				Q38FT8	S	2	1	0.00077145	135.43	101.22
+	4.01802	4.19024	Tb927.3.1010:mRNA-p1	362	Tb927.3.1010:mRNA-p1	Tb927.3.1010:mRNA-p1	NNLIHRSTVQRRCFGSAVVPTIPTGPIAARP	Tb927.3.1010	hypothetical protein, conserved	5306	Tb927.3.1010	Tb927.3.1010:mRNA	Tb927_03_v5.1:246,717..249,385(+)	hypothetical protein, conserved	Tb927.3.1010																											-0.27	Q57WY4	S	2	1	4.1e-08	105.96	102.62
+	4.9806	4.63569	Tb927.3.1010:mRNA-p1	378	Tb927.3.1010:mRNA-p1	Tb927.3.1010:mRNA-p1	AVVPTIPTGPIAARPSTASGTAVPLAAGRAE	Tb927.3.1010	hypothetical protein, conserved	5307	Tb927.3.1010	Tb927.3.1010:mRNA	Tb927_03_v5.1:246,717..249,385(+)	hypothetical protein, conserved	Tb927.3.1010																											-0.27	Q57WY4	S	4	0.953914	1.27e-24	129.91	126.14
+	3.96526	3.19483	Tb927.10.5580:mRNA-p1	137	Tb927.10.5580:mRNA-p1	Tb927.10.5580:mRNA-p1	DFMSIAFSPRCNPLGSFHRLSVSAPLVKAAY	Tb927.10.5580	hypothetical protein, conserved	2298	Tb927.10.5580	Tb927.10.5580:mRNA	Tb927_10_v5.1:1,396,146..1,397,937(+)	hypothetical protein, conserved	Tb927.10.5580																			GO:0005929, GO:0005737	cilium, cytoplasm								Q38B46	S	3	0.996901	7.98e-05	67.532	52.573
+	3.63779	2.85232	Tb927.8.5480:mRNA-p1	38	Tb927.8.5480:mRNA-p1	Tb927.8.5480:mRNA-p1	TLSCTLMIKGLSRCSSLDAPSLAPATEMKAV	Tb927.8.5480	hypothetical protein, conserved	8903	Tb927.8.5480	Tb927.8.5480:mRNA	Tb927_08_v5.1:1,622,863..1,624,660(+)	hypothetical protein, conserved	Tb927.8.5480																			GO:0005739	mitochondrion								Q57X34	S	2	0.983368	3.43e-05	81.357	71.212
+	1.62481	3.61954	Tb927.11.10560:mRNA-p1	416	Tb927.11.10560:mRNA-p1	Tb927.11.10560:mRNA-p1	SYHEVSSSLGMGGRCSQSTNDLTRGGSYNNM	Tb927.11.10560	eukaryotic translation initiation factor 4 gamma 4	2920	Tb927.11.10560	Tb927.11.10560:mRNA	Tb927_11_v5.1:2,811,707..2,816,151(+)	eukaryotic translation initiation factor 4 gamma 4	Tb927.11.10560	PF02854	MIF4G domain					SM00543		SSF48371;SSF81995	ARM repeat;beta-sandwich domain of Sec23/24					GO:0003723, GO:0005488, GO:0005515	RNA binding, binding, protein binding			GO:0005737, GO:0010494, GO:0005829	cytoplasm, cytoplasmic stress granule, cytosol	GO:0003723, GO:0003676	RNA binding, nucleic acid binding	GO:0016070, GO:0010608, GO:0006412	RNA metabolic process, posttranscriptional regulation of gene expression, translation			1.04	Q383M3	S	2	0.999639	0.00522436	61.423	49.154
+	2.69544	3.07468	Tb927.11.3280:mRNA-p1	641	Tb927.11.3280:mRNA-p1	Tb927.11.3280:mRNA-p1	RDASPYEMTSFASGDSLDEEEDNTILGHRRH	Tb927.11.3280	Kinesin-13 5, putative	4145	Tb927.11.3280	Tb927.11.3280:mRNA	Tb927_11_v5.1:951,677..956,088(+)	Kinesin-13 5, putative	Tb927.11.3280	PF00225;PF00536	Kinesin motor domain;SAM domain (Sterile alpha motif)			PS50067;PS50105	Kinesin motor domain profile;SAM domain profile	SM00129		SSF47769;SSF52540	SAM/Pointed domain;P-loop containing nucleoside triphosphate hydrolases					GO:0005524, GO:0008017, GO:0003777, GO:0005515	ATP binding, microtubule binding, microtubule motor activity, protein binding	GO:0007018	microtubule-based movement	GO:0005623, GO:0051286, GO:0036064, GO:0005875	cell, cell tip, ciliary basal body, microtubule associated complex	GO:0005524, GO:0003774	ATP binding, motor activity					-0.33	Q386I3	S	3	0.996495	1.19e-20	134.21	126.36
+	2.2289	-2.82603	Tb927.8.2370:mRNA-p1	570	Tb927.8.2370:mRNA-p1	Tb927.8.2370:mRNA-p1	DTQNSGDSKDGEENLSPRHRLPAHHTSTGAT	Tb927.8.2370	dicer-like protein	8531	Tb927.8.2370	Tb927.8.2370:mRNA	Tb927_08_v5.1:706,786..711,807(+)	dicer-like protein	Tb927.8.2370					PS50142	Ribonuclease III family domain profile	SM00535		SSF69065	RNase III domain-like					GO:0003723, GO:0004525	RNA binding, ribonuclease III activity	GO:0006396	RNA processing	GO:0005737	cytoplasm								Q57XF2	S	2	1	0.000140938	134.98	126.88
+	1.34277	-3.16155	Tb927.11.2750:mRNA-p1	30	Tb927.11.2750:mRNA-p1	Tb927.11.2750:mRNA-p1	ATEVTSFYSSRDGSHTTNDSTDCSTVTSARG	Tb927.11.2750	Present in the outer mitochondrial membrane proteome 12	11110	Tb927.11.2750	Tb927.11.2750:mRNA	Tb927_11_v5.1:806,720..808,772(-)	Present in the outer mitochondrial membrane proteome 12	Tb927.11.2750																			GO:0005737, GO:0005741	cytoplasm, mitochondrial outer membrane							-0.47	Q386N5	T	3	0.843677	1.2e-09	127.96	105.86
+	3.84879	2.21578	Tb11.v5.1036.1-p1;Tb927.11.11340:mRNA-p1	134;117	Tb11.v5.1036.1-p1	Tb11.v5.1036.1-p1	NSFELPGRLIGRRDGSGGVVGSGRFEITPLK	Tb11.v5.1036.1	gamma-tubulin complex subunit, putative	754																																		S	2	0.999992	0.00552084	59.68	39.159
+	2.33111	2.74641	Tb927.11.5770:mRNA-p1	1800	Tb927.11.5770:mRNA-p1	Tb927.11.5770:mRNA-p1	SVDQDSWSFSEKDKISDLRAGHLVSRKHLGD	Tb927.11.5770	hypothetical protein, conserved	4500	Tb927.11.5770	Tb927.11.5770:mRNA	Tb927_11_v5.1:1,633,739..1,640,705(+)	hypothetical protein, conserved	Tb927.11.5770							SM00060		SSF49265	Fibronectin type III					GO:0005515	protein binding			GO:0097543, GO:0005929, GO:0005737	ciliary inversin compartment, cilium, cytoplasm								Q385J1	S	2	1	0.00875372	99.788	14.971
+	3.70508	2.12194	Tb927.11.9190:mRNA-p1	74	Tb927.11.9190:mRNA-p1	Tb927.11.9190:mRNA-p1	SRGDNRDQSALHHRPSNRGGSTEVVLKVFVR	Tb927.11.9190	Serine/threonine-protein kinase VPS15, putative	4804	Tb927.11.9190	Tb927.11.9190:mRNA	Tb927_11_v5.1:2,518,482..2,522,709(+)	Serine/threonine-protein kinase VPS15, putative	Tb927.11.9190	PF00069	Protein kinase domain			PS50011	Protein kinase domain profile	SM00220;SM00320	;	SSF48371;SSF50978;SSF56112	ARM repeat;WD40 repeat-like;Protein kinase-like (PK-like)					GO:0005524, GO:0005488, GO:0005515, GO:0004672, GO:0016772	ATP binding, binding, protein binding, protein kinase activity, transferase activity, transferring phosphorus-containing groups	GO:0006468	protein phosphorylation	GO:0005737	cytoplasm	GO:0005524, GO:0004672	ATP binding, protein kinase activity	GO:0006468	protein phosphorylation	2.7.1.- (Phosphotransferases with an alcohol group as acceptor.)	2.7.1.- (Phosphotransferases with an alcohol group as acceptor.)		Q384A9	S	3	0.999888	0.000832639	66.246	41.821
+	1.85982	2.30608	Tb927.3.1230:mRNA-p1	292	Tb927.3.1230:mRNA-p1	Tb927.3.1230:mRNA-p1	VECSVSVRAAWAHKDSSLASKVVSDHPKMAL	Tb927.3.1230	Ribonuclease 3, putative	5385	Tb927.3.1230	Tb927.3.1230:mRNA	Tb927_03_v5.1:306,258..309,165(+)	Ribonuclease 3, putative	Tb927.3.1230									SSF69065	RNase III domain-like					GO:0003723, GO:0004525	RNA binding, ribonuclease III activity	GO:0006396	RNA processing	GO:0005634	nucleus					3.1.26.3 (Ribonuclease III)	3.1.26.3 (Ribonuclease III)		Q57XV6	S	2	0.985727	0.0357554	49.444	19.777
+	5.39358	3.74112	Tb927.11.14580:mRNA-p1	254	Tb927.11.14580:mRNA-p1	Tb927.11.14580:mRNA-p1	NDVHTVVGNLRGRRDSAPLSNVGAHLDKEYF	Tb927.11.14580	Bifunctional Monophosphate RNA Kinase/RNA guanylyltransferase	3522	Tb927.11.14580	Tb927.11.14580:mRNA	Tb927_11_v5.1:3,869,843..3,871,876(+)	Bifunctional Monophosphate RNA Kinase/RNA guanylyltransferase	Tb927.11.14580	PF01331	mRNA capping enzyme, catalytic domain							SSF50249;SSF52540;SSF56091	Nucleic acid-binding proteins;P-loop containing nucleoside triphosphate hydrolases;DNA ligase/mRNA capping enzyme, catalytic domain					GO:0004484	mRNA guanylyltransferase activity	GO:0006370, GO:0006397	7-methylguanosine mRNA capping, mRNA processing	GO:0005737	cytoplasm	GO:0051736, GO:0019002, GO:0005525, GO:0008192, GO:0002134	ATP-dependent polyribonucleotide 5'-hydroxyl-kinase activity, GMP binding, GTP binding, RNA guanylyltransferase activity, UTP binding	GO:0036260	RNA capping			1.18	Q381X9	S	3	0.999998	9.93e-10	140.56	128.5
+	4.0106	2.9349	Tb927.7.3560:mRNA-p1	1214	Tb927.7.3560:mRNA-p1	Tb927.7.3560:mRNA-p1	EGEDSRKVTISANRDSFGTAAARTRSVRTGT	Tb927.7.3560	Component of motile flagella 7	7712	Tb927.7.3560	Tb927.7.3560:mRNA	Tb927_07_v5.1:921,395..926,896(-)	Component of motile flagella 7	Tb927.7.3560	PF00400	WD domain, G-beta repeat			PS50082;PS50294	Trp-Asp (WD) repeats profile;Trp-Asp (WD) repeats circular profile	SM00320		SSF50978	WD40 repeat-like					GO:0005515	protein binding			GO:0016607	nuclear speck			GO:0060285	cilium-dependent cell motility			-0.58	Q57WH1	S	2	0.999999	2.02e-05	97.452	55.116
+	2.39145	2.28235	Tb927.7.4700:mRNA-p1;Tb11.v5.0154.1-p1	221;221	Tb927.7.4700:mRNA-p1	Tb927.7.4700:mRNA-p1	EAIEEYTSMTLEERDSISNFIKQVLEQPDLD	Tb927.7.4700	WD domain, G-beta repeat, putative	7864	Tb927.7.4700	Tb927.7.4700:mRNA	Tb927_07_v5.1:1,248,734..1,252,281(-)	WD domain, G-beta repeat, putative	Tb927.7.4700	PF00400	WD domain, G-beta repeat			PS50082;PS50294	Trp-Asp (WD) repeats profile;Trp-Asp (WD) repeats circular profile	SM00320		SSF50978	WD40 repeat-like					GO:0005515	protein binding			GO:0020016	ciliary pocket							-1.23	Q57X86	S	2	0.999976	0.000886547	103.31	66.798
+	1.48289	2.50755	Tb927.8.4320:mRNA-p1	587	Tb927.8.4320:mRNA-p1	Tb927.8.4320:mRNA-p1	KKKHKKAKGDDKDTKSDGDDDDDDGTVTDEL	Tb927.8.4320	hypothetical protein, conserved	8751	Tb927.8.4320	Tb927.8.4320:mRNA	Tb927_08_v5.1:1,279,760..1,284,377(-)	hypothetical protein, conserved	Tb927.8.4320	PF00612	IQ calmodulin-binding motif			PS50096	IQ motif profile	SM00015								GO:0005515	protein binding												Q57W03	S	3	0.817001	1.66e-08	81.831	79.394
+	1.98583	2.28	Tb927.10.14470:mRNA-p1	761	Tb927.10.14470:mRNA-p1	Tb927.10.14470:mRNA-p1	NVDGRDTCSPPEHRESGVRSPKRTSQPTESK	Tb927.10.14470	intraflagellar transport protein 140	1606	Tb927.10.14470	Tb927.10.14470:mRNA	Tb927_10_v5.1:3,530,031..3,536,173(-)	intraflagellar transport protein 140	Tb927.10.14470	PF00400	WD domain, G-beta repeat					SM00320		SSF50978;SSF69304	WD40 repeat-like;Tricorn protease N-terminal domain					GO:0005515	protein binding			GO:0030990	intraciliary transport particle			GO:0035721, GO:0035735	intraciliary retrograde transport, intraciliary transport involved in cilium assembly			-0.99	Q388F5	S	3	0.996318	1.17e-05	82.267	55.487
+	3.42964	2.83065	Tb927.5.1250:mRNA-p1	288	Tb927.5.1250:mRNA-p1	Tb927.5.1250:mRNA-p1	IMPLSNHAVQGQREASLEEGRPLVQASPRRW	Tb927.5.1250	GAF domain/TIP41-like family, putative	6573	Tb927.5.1250	Tb927.5.1250:mRNA	Tb927_05_v5.1:469,672..472,184(+)	GAF domain/TIP41-like family, putative	Tb927.5.1250	PF04176;PF13185	TIP41-like family;GAF domain					SM00065		SSF55781	GAF domain-like					GO:0005515	protein binding			GO:0097014, GO:0005737, GO:0031981	ciliary plasm, cytoplasm, nuclear lumen						1.8.4.14 (L-methionine (R)-S-oxide reductase)	1.4	Q57VD8	S	3	1	1.18e-05	96.391	84.892
+	1.6635	-4.71405	Tb927.10.12710:mRNA-p1	777	Tb927.10.12710:mRNA-p1	Tb927.10.12710:mRNA-p1	RAVVKRPPPPKPKEATPEAKDGETAADGNVP	Tb927.10.12710	heat shock protein 110, putative	10522	Tb927.10.12710	Tb927.10.12710:mRNA	Tb927_10_v5.1:3,085,028..3,088,116(-)	heat shock protein 110, putative	Tb927.10.12710	PF00012	Hsp70 protein							SSF100920;SSF100934;SSF53067	Heat shock protein 70kD (HSP70), peptide-binding domain;Heat shock protein 70kD (HSP70), C-terminal subdomain;Actin-like ATPase domain																	-0.61	Q388X2	T	2	1	0.0109793	83.948	55.03
+	4.45354	6.15349	Tb927.9.12290:mRNA-p1	135	Tb927.9.12290:mRNA-p1	Tb927.9.12290:mRNA-p1	DGSAASSKEGEGSGTSLSDGDDDKPSEEELA	Tb927.9.12290	Peroxin 19	9421	Tb927.9.12290	Tb927.9.12290:mRNA	Tb927_09_v5.1:1,910,292..1,911,494(+)	Peroxin 19	Tb927.9.12290	PF04614	Pex19 protein family											GO:0005777	peroxisome													0.83	Q38DH6	S	3	0.93784	7.83e-35	175.83	171.3
+	4.55668	2.69775	Tb927.7.3160:mRNA-p1	3445	Tb927.7.3160:mRNA-p1	Tb927.7.3160:mRNA-p1	LQHHQHEREGNELHNSARTSLFDRSSTMNRR	Tb927.7.3160	Cytoplasmic dynein 1 heavy chain (DYNC1H1), putative	7597	Tb927.7.3160	Tb927.7.3160:mRNA	Tb927_07_v5.1:801,867..818,172(+)	Cytoplasmic dynein 1 heavy chain (DYNC1H1), putative	Tb927.7.3160	PF03028;PF07728;PF08385;PF08393;PF12774;PF12775;PF12777;PF12780;PF12781	Dynein heavy chain and region D6 of dynein motor;AAA domain (dynein-related subfamily);Dynein heavy chain, N-terminal region 1;Dynein heavy chain, N-terminal region 2;Hydrolytic ATP binding site of dynein motor region D1;P-loop containing dynein motor region D3;Microtubule-binding stalk of dynein motor;P-loop containing dynein motor region D4;ATP-binding dynein motor region D5					SM00382		SSF52540	P-loop containing nucleoside triphosphate hydrolases			GO:0030286	dynein complex	GO:0005524, GO:0016887, GO:0003777	ATP binding, ATPase activity, microtubule motor activity	GO:0007018	microtubule-based movement	GO:0005737	cytoplasm			GO:0007059, GO:0072382, GO:0007052	chromosome segregation, minus-end-directed vesicle transport along microtubule, mitotic spindle organization			0.04	Q57YC6	S	2	1	3.48e-06	150.9	128.02
+	3.69056	3.34646	Tb927.4.3970:mRNA-p1	137	Tb927.4.3970:mRNA-p1	Tb927.4.3970:mRNA-p1	IKEGVQNTPLLPDVLTPQTPCLAVGGDIPVV	Tb927.4.3970	hypothetical protein, conserved	11638	Tb927.4.3970	Tb927.4.3970:mRNA	Tb927_04_v5.1:1,050,620..1,056,002(-)	hypothetical protein, conserved	Tb927.4.3970																			GO:0005737	cytoplasm			GO:0010608	posttranscriptional regulation of gene expression				Q57Y01	T	3	0.996933	8.07e-05	49.022	46.636
+	4.27164	3.85434	Tb927.4.3970:mRNA-p1	140	Tb927.4.3970:mRNA-p1	Tb927.4.3970:mRNA-p1	GVQNTPLLPDVLTPQTPCLAVGGDIPVVNER	Tb927.4.3970	hypothetical protein, conserved	11639	Tb927.4.3970	Tb927.4.3970:mRNA	Tb927_04_v5.1:1,050,620..1,056,002(-)	hypothetical protein, conserved	Tb927.4.3970																			GO:0005737	cytoplasm			GO:0010608	posttranscriptional regulation of gene expression				Q57Y01	T	3	0.998699	8.07e-05	49.022	46.636
+	1.39521	4.59239	Tb927.11.13180:mRNA-p1	85	Tb927.11.13180:mRNA-p1	Tb927.11.13180:mRNA-p1	ENQLLAEALREIGAESPRTGPATSTASAAGT	Tb927.11.13180	Present in the outer mitochondrial membrane proteome 10	3327	Tb927.11.13180	Tb927.11.13180:mRNA	Tb927_11_v5.1:3,535,006..3,537,882(-)	Present in the outer mitochondrial membrane proteome 10	Tb927.11.13180																			GO:0005743, GO:0005741, GO:0005739	mitochondrial inner membrane, mitochondrial outer membrane, mitochondrion							1.28	Q382L8	S	2	1	0.000827076	121.61	73.739
+	3.62653	2.26502	Tb927.6.3260:mRNA-p1	196	Tb927.6.3260:mRNA-p1	Tb927.6.3260:mRNA-p1	KTSPLIDSNTTPRENSVIELLRLRATAPVPI	Tb927.6.3260	hypothetical protein, conserved	7179	Tb927.6.3260	Tb927.6.3260:mRNA	Tb927_06_v5.1:963,065..964,327(+)	hypothetical protein, conserved	Tb927.6.3260																												Q584W9	S	2	1	0.00242832	73.435	66.215
+	1.52818	4.4354	Tb927.9.2075:mRNA-p1	712	Tb927.9.2075:mRNA-p1	Tb927.9.2075:mRNA-p1	TTIVEGEERTSKEQDTGKQTGGTTPTNLEHK	Tb927.9.2075	hypothetical protein	12336	Tb927.9.2075	Tb927.9.2075:mRNA	Tb927_09_v5.1:468,519..477,050(-)	hypothetical protein	Tb927.9.2075																													T	3	0.847377	1.05e-11	136.88	125.42
+	6.70323	6.53987	Tb927.3.2490:mRNA-p1	542	Tb927.3.2490:mRNA-p1	Tb927.3.2490:mRNA-p1	LDKSKGRDAVMRERQSIQAMRKTVLEERRRQ	Tb927.3.2490	hypothetical protein, conserved	5540	Tb927.3.2490	Tb927.3.2490:mRNA	Tb927_03_v5.1:626,390..629,765(+)	hypothetical protein, conserved	Tb927.3.2490									SSF46689;SSF50729;SSF52540	Homeodomain-like;PH domain-like;P-loop containing nucleoside triphosphate hydrolases					GO:0003677	DNA binding											0.84	Q582W2	S	3	1	2.72e-06	169.57	148.18
+	2.70961	2.56144	Tb927.8.3840:mRNA-p1	730	Tb927.8.3840:mRNA-p1	Tb927.8.3840:mRNA-p1	NFGSDHLSVSKDKRESGNHTLTFNFGS____	Tb927.8.3840	hypothetical protein, conserved	8709	Tb927.8.3840	Tb927.8.3840:mRNA	Tb927_08_v5.1:1,142,361..1,145,732(-)	hypothetical protein, conserved	Tb927.8.3840																			GO:0051286, GO:0020015	cell tip, glycosome							-1.53	Q581A4	S	2	0.959228	3.98e-05	113.52	101.88
+	2.04079	2.26295	Tb927.10.8590:mRNA-p1	737	Tb927.10.8590:mRNA-p1	Tb927.10.8590:mRNA-p1	PPPRVSVPPAPVPRESAGSIASSENKLSDVN	Tb927.10.8590	flagellum transition zone component	2629	Tb927.10.8590	Tb927.10.8590:mRNA	Tb927_10_v5.1:2,125,564..2,129,436(+)	flagellum transition zone component	Tb927.10.8590																			GO:0005930, GO:0036064, GO:0035869	axoneme, ciliary basal body, ciliary transition zone							0.08	Q38AB3	S	2	0.993524	0.0244294	44.37	29.958
+	5.01788	3.52526	Tb927.9.4680:mRNA-p1	237	Tb927.9.4680:mRNA-p1	Tb927.9.4680:mRNA-p1	KKFMRDPTRILVKRESLTLEGIKQFFIAVEE	Tb927.9.4680	Eukaryotic initiation factor 4A-1	9883	Tb927.9.4680	Tb927.9.4680:mRNA	Tb927_09_v5.1:864,634..866,164(+)	Eukaryotic initiation factor 4A-1	Tb927.9.4680	PF00270;PF00271	DEAD/DEAH box helicase;Helicase conserved C-terminal domain			PS51192;PS51194;PS51195	Superfamilies 1 and 2 helicase ATP-binding type-1 domain profile;Superfamilies 1 and 2 helicase C-terminal domain profile;DEAD-box RNA helicase Q motif profile	SM00487;SM00490	;	SSF52540	P-loop containing nucleoside triphosphate hydrolases					GO:0005524, GO:0003676	ATP binding, nucleic acid binding			GO:0005737, GO:0005829, GO:0016281	cytoplasm, cytosol, eukaryotic translation initiation factor 4F complex	GO:0005524, GO:0004004, GO:0008026, GO:0008186, GO:0003729, GO:0003676	ATP binding, ATP-dependent RNA helicase activity, ATP-dependent helicase activity, RNA-dependent ATPase activity, mRNA binding, nucleic acid binding	GO:0006412	translation		3.6.4.13 (RNA helicase)	0.34	Q38F76	S	2	0.999935	3.01e-08	183	151.56
+	5.15355	-4.3515	Tb927.10.14010:mRNA-p1	385	Tb927.10.14010:mRNA-p1	Tb927.10.14010:mRNA-p1	IKTGAEEWTGNKESSSPERGKEATPPESASR	Tb927.10.14010	tubulin cofactor C domain-containing protein RP2	1483	Tb927.10.14010	Tb927.10.14010:mRNA	Tb927_10_v5.1:3,413,812..3,415,774(-)	tubulin cofactor C domain-containing protein RP2	Tb927.10.14010	PF07986;PF09398	Tubulin binding cofactor C;FOP N terminal dimerisation domain			PS50896;PS51329	LIS1 homology (LisH) motif profile;C-CAP/cofactor C-like domain profile	SM00673						GO:0005815	microtubule organizing center	GO:0005515	protein binding	GO:0034453	microtubule anchoring	GO:0097537, GO:0036064	Y-shaped link, ciliary basal body	GO:0005096	GTPase activator activity	GO:0000902, GO:0044458, GO:0051225	cell morphogenesis, motile cilium assembly, spindle assembly			-0.21	Q388J8	S	2	0.979479	0.00331251	83.358	63.217
+	3.19211	2.04514	Tb927.3.5570:mRNA-p1	177	Tb927.3.5570:mRNA-p1	Tb927.3.5570:mRNA-p1	DDLHNEIMAERVRETSEIAESVRDINELFNH	Tb927.3.5570	syntaxin, putative	6017	Tb927.3.5570	Tb927.3.5570:mRNA	Tb927_03_v5.1:1,560,358..1,561,512(+)	syntaxin, putative	Tb927.3.5570	PF05739;PF14523	SNARE domain;Syntaxin-like protein			PS50192	t-SNARE coiled-coil homology domain profile	SM00397		SSF47661	t-snare proteins			GO:0016020	membrane	GO:0005515	protein binding	GO:0016192	vesicle-mediated transport	GO:0097014, GO:0005737, GO:0005654	ciliary plasm, cytoplasm, nucleoplasm							-0.11	Q580R8	S	2	0.998391	0.000657067	81.709	64.478
+	4.41545	-1.86817	Tb927.11.1360:mRNA-p1	192	Tb927.11.1360:mRNA-p1	Tb927.11.1360:mRNA-p1	LHYTARCFSTRETAVTPSNTDIRPILSIRER	Tb927.11.1360	zinc-finger of a C2HC-type, putative	10956	Tb927.11.1360	Tb927.11.1360:mRNA	Tb927_11_v5.1:394,312..397,489(+)	zinc-finger of a C2HC-type, putative	Tb927.11.1360	PF13913	zinc-finger of a C2HC-type																	GO:0035869	ciliary transition zone	GO:0008270	zinc ion binding					-0.55	Q387B6	T	3	0.999231	2.76e-06	93.876	89.879
+	4.78811	1.8799	Tb927.8.1540:mRNA-p1	438	Tb927.8.1540:mRNA-p1	Tb927.8.1540:mRNA-p1	FMESDIPRGCLSRFNSTCVRLVEQNITRCYA	Tb927.8.1540	hypothetical protein, conserved	8422	Tb927.8.1540	Tb927.8.1540:mRNA	Tb927_08_v5.1:499,185..501,987(+)	hypothetical protein, conserved	Tb927.8.1540									SSF52047	RNI-like									GO:0005929	cilium							-0.68	Q580G9	S	2	0.990342	0.00646968	75.571	62.551
+	4.26203	2.928	Tb11.v5.0877.1-p1;Tb927.10.8290:mRNA-p1;Tb927.10.8270:mRNA-p1	100;100;100	Tb11.v5.0877.1-p1	Tb11.v5.0877.1-p1	KELREKSDIHKRRFQSTPFPFLECLRNTPDL	Tb11.v5.0877.1	eukaryotic translation initiation factor 3 subunit 8, putative	723																																		S	2	0.999946	5.87e-14	171.46	151.41
+	4.9006	3.18842	Tb927.1.4470:mRNA-p1	301	Tb927.1.4470:mRNA-p1	Tb927.1.4470:mRNA-p1	DVEGARGEAFAIHRFSCQLESLQRRLDALEA	Tb927.1.4470	hypothetical protein, conserved	1133	Tb927.1.4470	Tb927.1.4470:mRNA	Tb927_01_v5.1:921,239..923,025(+)	hypothetical protein, conserved	Tb927.1.4470																			GO:0036064, GO:0035869	ciliary basal body, ciliary transition zone								Q4GYD1	S	2	1	0.000458946	86.803	74.884
+	2.38572	2.83747	Tb927.10.5880:mRNA-p1	464	Tb927.10.5880:mRNA-p1	Tb927.10.5880:mRNA-p1	NNVSSDRPVGKLVRFSDAENIGHAIMKESPR	Tb927.10.5880	Proteophosphoglycan, putative	2336	Tb927.10.5880	Tb927.10.5880:mRNA	Tb927_10_v5.1:1,470,352..1,474,324(-)	Proteophosphoglycan, putative	Tb927.10.5880																			GO:0030863	cortical cytoskeleton			GO:0010608	posttranscriptional regulation of gene expression			0.53	Q38B16	S	3	1	0.000314091	81.346	71.984
+	4.57752	3.66046	Tb927.11.1750:mRNA-p1	23	Tb927.11.1750:mRNA-p1	Tb927.11.1750:mRNA-p1	WLSTKLGINIGGRGASGDGSTLESRPGSAGA	Tb927.11.1750	hypothetical protein, conserved	3940	Tb927.11.1750	Tb927.11.1750:mRNA	Tb927_11_v5.1:529,550..530,799(-)	hypothetical protein, conserved	Tb927.11.1750																												Q386X9	S	2	1	3.64e-12	155.57	133.52
+	5.03628	2.51051	Tb927.8.1590:mRNA-p1	1797	Tb927.8.1590:mRNA-p1	Tb927.8.1590:mRNA-p1	DVSPQAPPSELETVTSDAVTGATSRRATGRN	Tb927.8.1590	ubiquitin-protein ligase, putative	8468	Tb927.8.1590	Tb927.8.1590:mRNA	Tb927_08_v5.1:516,038..530,691(+)	ubiquitin-protein ligase, putative	Tb927.8.1590	PF00632;PF14377	HECT-domain (ubiquitin-transferase);Domain of unknown function (DUF4414)			PS50237	HECT domain profile	SM00119		SSF56204;SSF57903	Hect, E3 ligase catalytic domain;FYVE/PHD zinc finger					GO:0004842	ubiquitin-protein transferase activity			GO:0005622, GO:0005739	intracellular, mitochondrion	GO:0003723, GO:0004842	RNA binding, ubiquitin-protein transferase activity			6.3.2.- (Acid--amino-acid ligases (peptide synthases).)	6.3.2.- (Acid--amino-acid ligases (peptide synthases).)	0.29	Q580G4	S	3	0.973603	3.8e-14	117.24	106.49
+	6.63894	8.56491	Tb927.6.4440:mRNA-p1	224	Tb927.6.4440:mRNA-p1	Tb927.6.4440:mRNA-p1	WASLASIATKGEQRPSIKVVANESTANKVAP	Tb927.6.4440	RNA-binding protein 42 (RNA-binding motif protein 42)	7275	Tb927.6.4440	Tb927.6.4440:mRNA	Tb927_06_v5.1:1,246,125..1,248,137(-)	RNA-binding protein 42 (RNA-binding motif protein 42)	Tb927.6.4440									SSF54427	NTF2-like									GO:0097014, GO:0005737, GO:0031981, GO:0005844	ciliary plasm, cytoplasm, nuclear lumen, polysome	GO:0070063, GO:0003729	RNA polymerase binding, mRNA binding	GO:0010608	posttranscriptional regulation of gene expression			1.02	Q587B0	S	3	1	0.00478757	112.83	77.292
+	1.61628	3.1848	Tb927.11.6430:mRNA-p1	406	Tb927.11.6430:mRNA-p1	Tb927.11.6430:mRNA-p1	CLATSDRMDQRGFASSSSEPPNSNQRRGKCN	Tb927.11.6430	hypothetical protein, conserved	4565	Tb927.11.6430	Tb927.11.6430:mRNA	Tb927_11_v5.1:1,813,353..1,817,796(-)	hypothetical protein, conserved	Tb927.11.6430																			GO:0005737	cytoplasm	GO:0003729	mRNA binding	GO:0010608	posttranscriptional regulation of gene expression			0.58	Q385C6	S	2	0.971899	3.5e-07	133.86	126.84
+	3.45329	2.1837	Tb927.11.1360:mRNA-p1	430	Tb927.11.1360:mRNA-p1	Tb927.11.1360:mRNA-p1	NKRQQINSRGGGSVSSISSFRFPSGNANRLP	Tb927.11.1360	zinc-finger of a C2HC-type, putative	3404	Tb927.11.1360	Tb927.11.1360:mRNA	Tb927_11_v5.1:394,312..397,489(+)	zinc-finger of a C2HC-type, putative	Tb927.11.1360	PF13913	zinc-finger of a C2HC-type																	GO:0035869	ciliary transition zone	GO:0008270	zinc ion binding					-0.55	Q387B6	S	2	0.925246	0.000814051	71.685	65.875
+	5.19814	3.48589	Tb927.7.4500:mRNA-p1;Tb11.v5.0263.1-p1	284;284	Tb927.7.4500:mRNA-p1	Tb927.7.4500:mRNA-p1	SIVKMFGSWVKGGKGSQAEAPPPEPAPKKTA	Tb927.7.4500	PX domain containing protein, putative	397	Tb927.7.4500	Tb927.7.4500:mRNA	Tb927_07_v5.1:1,197,863..1,200,955(-)	PX domain containing protein, putative	Tb927.7.4500	PF00787	PX domain			PS50195	PX domain profile	SM00312		SSF64268	PX domain					GO:0035091	phosphatidylinositol binding											-1.77	Q57X66	S	2	1	4.07e-16	171.84	159.64
+	2.85696	2.29091	Tb927.11.6810:mRNA-p1;Tb11.v5.0901.1-p1	140;140	Tb927.11.6810:mRNA-p1	Tb927.11.6810:mRNA-p1	HSTIRKPVGIDMRGGSISTPKKINVSPKPIS	Tb927.11.6810	tubulin-tyrsoine ligase-like protein, putative	4605	Tb927.11.6810	Tb927.11.6810:mRNA	Tb927_11_v5.1:1,920,877..1,923,832(-)	tubulin-tyrsoine ligase-like protein, putative	Tb927.11.6810	PF03133	Tubulin-tyrosine ligase family			PS51221	TTL domain profile			SSF56059	Glutathione synthetase ATP-binding domain-like							GO:0006464	cellular protein modification process			GO:0004835	tubulin-tyrosine ligase activity	GO:0006464	cellular protein modification process	6.3.2.- (Acid--amino-acid ligases (peptide synthases).)	6.-.-.- (Ligases.)	0.31	Q384Y9	S	2	0.999811	0.00319545	79.201	51.898
+	2.25313	3.90294	Tb927.3.3850:mRNA-p1	178	Tb927.3.3850:mRNA-p1	Tb927.3.3850:mRNA-p1	SVSQSSALDLKTRGGSLDTVTSMRSGTDGEP	Tb927.3.3850	COPII coat assembly protein sec16	5750	Tb927.3.3850	Tb927.3.3850:mRNA	Tb927_03_v5.1:1,066,388..1,070,719(+)	COPII coat assembly protein sec16	Tb927.3.3850	PF12931	Sec23-binding domain of Sec16																	GO:0070971	endoplasmic reticulum exit site			GO:0006888, GO:0007030, GO:0007029, GO:0070973, GO:0051046	ER to Golgi vesicle-mediated transport, Golgi organization, endoplasmic reticulum organization, protein localization to endoplasmic reticulum exit site, regulation of secretion			-0.78	Q57WC1	S	3	0.999999	1.79e-06	103.76	92.39
+	1.66129	3.46366	Tb927.7.4910:mRNA-p1;Tb11.v5.0172.1-p1	153;153	Tb927.7.4910:mRNA-p1	Tb927.7.4910:mRNA-p1	RLRAIVDGRGHHLSGSTPPARSFHPQVLYKN	Tb927.7.4910	hypothetical protein, conserved	268	Tb927.7.4910	Tb927.7.4910:mRNA	Tb927_07_v5.1:1,294,604..1,296,083(-)	hypothetical protein, conserved	Tb927.7.4910																			GO:0005930	axoneme							-0.66	Q57XA7	S	3	0.876351	1.15e-06	131.96	106.51
+	2.22996	-2.71591	Tb927.10.12920:mRNA-p1	254	Tb927.10.12920:mRNA-p1	Tb927.10.12920:mRNA-p1	RNAKRRRRGHHTSAITPVQASSPSGCRYMWE	Tb927.10.12920	Flagellum attachment zone protein 18	10529	Tb927.10.12920	Tb927.10.12920:mRNA	Tb927_10_v5.1:3,139,218..3,142,566(-)	Flagellum attachment zone protein 18	Tb927.10.12920																			GO:0005929, GO:0032154, GO:0043234	cilium, cleavage furrow, protein complex								Q388V4	T	3	0.971422	3.86e-10	131.94	126.63
+	4.25806	2.49141	Tb927.9.4080:mRNA-p1	986	Tb927.9.4080:mRNA-p1	Tb927.9.4080:mRNA-p1	TSTSSAGVGSPPRGLSIGQPPSYKMHGLLQQ	Tb927.9.4080	Stumpy formation signalling pathway protein, putative	9834	Tb927.9.4080	Tb927.9.4080:mRNA	Tb927_09_v5.1:780,992..785,784(+)	Stumpy formation signalling pathway protein, putative	Tb927.9.4080	PF13207	AAA domain			PS51128	Prokaryotic dksA C4-type zinc finger profiles			SSF52540;SSF56091	P-loop containing nucleoside triphosphate hydrolases;DNA ligase/mRNA capping enzyme, catalytic domain					GO:0008270	zinc ion binding			GO:0005737	cytoplasm	GO:0003729, GO:0005515	mRNA binding, protein binding	GO:0044145, GO:0010608, GO:0052106	modulation of development of symbiont involved in interaction with host, posttranscriptional regulation of gene expression, quorum sensing involved in interaction with host			-0.02	Q38FD1	S	2	1	0.000471511	86.944	61.496
+	3.49824	1.95359	Tb927.11.12260:mRNA-p1	96	Tb927.11.12260:mRNA-p1	Tb927.11.12260:mRNA-p1	QTTTDLNEGTRGNRDSSCGISVKPSGIVSPS	Tb927.11.12260	hypothetical protein, conserved	3147	Tb927.11.12260	Tb927.11.12260:mRNA	Tb927_11_v5.1:3,278,822..3,280,715(+)	hypothetical protein, conserved	Tb927.11.12260	PF05783	Dynein light intermediate chain (DLIC)																	GO:0005737	cytoplasm							-0.16	Q382V5	S	2	0.936844	0.000824342	100.39	60.647
+	4.09905	-2.48916	Tb927.1.3880:mRNA-p1	99	Tb927.1.3880:mRNA-p1	Tb927.1.3880:mRNA-p1	GGDYIRGPQSAVDNVSFVSVKHPESADAPLS	Tb927.1.3880	Fusaric acid resistance protein-like, putative	946	Tb927.1.3880	Tb927.1.3880:mRNA	Tb927_01_v5.1:826,497..832,221(+)	Fusaric acid resistance protein-like, putative	Tb927.1.3880	PF13515	Fusaric acid resistance protein-like																	GO:0020016	ciliary pocket							-0.89	Q4GYI9	S	2	0.988392	1.49e-10	153.25	139.66
+	4.68673	3.71441	Tb927.11.2590:mRNA-p1	1041	Tb927.11.2590:mRNA-p1	Tb927.11.2590:mRNA-p1	ALGLGSLATTLRGRFSLASPKVLFSQRSGNL	Tb927.11.2590	Flagellum attachment zone protein 12	4061	Tb927.11.2590	Tb927.11.2590:mRNA	Tb927_11_v5.1:758,016..762,402(-)	Flagellum attachment zone protein 12	Tb927.11.2590																					GO:0032403	protein complex binding					-0.05	Q386Q1	S	2	1	9.67e-05	101.43	82.806
+	4.33841	4.4822	Tb927.9.7690:mRNA-p1	1220	Tb927.9.7690:mRNA-p1	Tb927.9.7690:mRNA-p1	NDRCTLFPSSRGRLSSGIEERSTSPSQLNFP	Tb927.9.7690	hypothetical protein, conserved	10043	Tb927.9.7690	Tb927.9.7690:mRNA	Tb927_09_v5.1:1,253,940..1,260,092(-)	hypothetical protein, conserved	Tb927.9.7690									SSF81301;SSF81631	Nucleotidyltransferase;PAP/OAS1 substrate-binding domain									GO:0005737	cytoplasm			GO:0010608	posttranscriptional regulation of gene expression			0.46	Q38EI4	S	2	1	7.88e-05	106.33	71.902
+	3.57857	2.96522	Tb927.9.9190:mRNA-p1	566	Tb927.9.9190:mRNA-p1	Tb927.9.9190:mRNA-p1	YYSSNPPLDGDKGRNSIPAPPPIVIGIINRL	Tb927.9.9190	hypothetical protein, conserved	10169	Tb927.9.9190	Tb927.9.9190:mRNA	Tb927_09_v5.1:1,464,910..1,467,086(-)	hypothetical protein, conserved	Tb927.9.9190																											-0.64	Q38E71	S	3	1	1.09e-06	104.67	101.33
+	4.30005	3.17309	Tb927.11.14210:mRNA-p1	1145	Tb927.11.14210:mRNA-p1	Tb927.11.14210:mRNA-p1	PLREQMSVSSKKGRPSVDKRRTLSNAAPSRQ	Tb927.11.14210	conserved protein	3461	Tb927.11.14210	Tb927.11.14210:mRNA	Tb927_11_v5.1:3,766,789..3,771,167(+)	conserved protein	Tb927.11.14210					PS50203	Cysteine proteinase, calpain-type, catalytic domain profile			SSF54001	Cysteine proteinases			GO:0005622	intracellular	GO:0004198	calcium-dependent cysteine-type endopeptidase activity	GO:0006508	proteolysis			GO:0004198	calcium-dependent cysteine-type endopeptidase activity	GO:0006508	proteolysis			-0.33	Q382B6	S	2	1	0.0483379	64.82	40.188
+	5.32199	3.13837	Tb927.10.1430:mRNA-p1	113	Tb927.10.1430:mRNA-p1	Tb927.10.1430:mRNA-p1	LDPQQMEKLRAKGRTSLIDDLNFVQRKMAYG	Tb927.10.1430	hypothetical protein, conserved	1513	Tb927.10.1430	Tb927.10.1430:mRNA	Tb927_10_v5.1:374,166..375,172(-)	hypothetical protein, conserved	Tb927.10.1430																											-1.79	Q38C97	S	2	0.932681	2.36e-06	131.98	116.78
+	1.72902	5.6999	Tb927.11.12530:mRNA-p1	773	Tb927.11.12530:mRNA-p1	Tb927.11.12530:mRNA-p1	PPKASPQTLAGRRGSTSNSGIAAQGRASPYT	Tb927.11.12530	Flagellum attachment zone protein 3	10908	Tb927.11.12530	Tb927.11.12530:mRNA	Tb927_11_v5.1:3,358,692..3,362,311(+)	Flagellum attachment zone protein 3	Tb927.11.12530																			GO:0005856, GO:0043234	cytoskeleton, protein complex	GO:0071889, GO:0005515	14-3-3 protein binding, protein binding					-0.54	Q382S8	T	2	0.909406	6.71e-16	189.07	183.76
+	1.10165	3.49998	Tb927.6.2860:mRNA-p1	27	Tb927.6.2860:mRNA-p1	Tb927.6.2860:mRNA-p1	RVVPRGQLTRSARGSTISCSSPQRPQAVVNE	Tb927.6.2860	WD domain, G-beta repeat, putative	11780	Tb927.6.2860	Tb927.6.2860:mRNA	Tb927_06_v5.1:858,696..861,019(+)	WD domain, G-beta repeat, putative	Tb927.6.2860	PF00400	WD domain, G-beta repeat			PS50082;PS50294	Trp-Asp (WD) repeats profile;Trp-Asp (WD) repeats circular profile	SM00320		SSF50978	WD40 repeat-like					GO:0005515	protein binding			GO:0005737	cytoplasm							-1.64	Q583P8	T	3	0.871616	3.11e-25	175.71	167.1
+	1.65266	3.17098	Tb927.4.2500:mRNA-p1	609	Tb927.4.2500:mRNA-p1	Tb927.4.2500:mRNA-p1	EYVAGESSLSVRGSVSATQPVTTPMPQLFQQ	Tb927.4.2500	eukaryotic translation initiation factor 2-alpha kinase 2	6231	Tb927.4.2500	Tb927.4.2500:mRNA	Tb927_04_v5.1:654,774..660,863(+)	eukaryotic translation initiation factor 2-alpha kinase 2	Tb927.4.2500	PF00069	Protein kinase domain			PS50011	Protein kinase domain profile	SM00220		SSF56112	Protein kinase-like (PK-like)					GO:0005524, GO:0004672, GO:0016772	ATP binding, protein kinase activity, transferase activity, transferring phosphorus-containing groups	GO:0006468	protein phosphorylation	GO:0005768, GO:0016021, GO:1990578	endosome, integral component of membrane, perinuclear endoplasmic reticulum membrane	GO:0005524, GO:0004686, GO:0004694, GO:0020037, GO:0004674	ATP binding, elongation factor-2 kinase activity, eukaryotic translation initiation factor 2alpha kinase activity, heme binding, protein serine/threonine kinase activity	GO:0006468, GO:0010999, GO:0010998	protein phosphorylation, regulation of eIF2 alpha phosphorylation by heme, regulation of translational initiation by eIF2 alpha phosphorylation	2.7.1.- (Phosphotransferases with an alcohol group as acceptor.);2.7.11.1 (Non-specific serine/threonine protein kinase)	2.7.11.1 (Non-specific serine/threonine protein kinase)	-0.49	Q584D7	S	3	0.787814	5.87e-13	107.94	99.751
+	1.53307	3.61524	Tb927.4.4580:mRNA-p1	991	Tb927.4.4580:mRNA-p1	Tb927.4.4580:mRNA-p1	SYAASGERSSTTRGSSIVGNQCSPFPQSADK	Tb927.4.4580	hypothetical protein, conserved	6462	Tb927.4.4580	Tb927.4.4580:mRNA	Tb927_04_v5.1:1,264,341..1,269,687(-)	hypothetical protein, conserved	Tb927.4.4580																			GO:0005737	cytoplasm	GO:0003729	mRNA binding					-4.16	Q583E3	S	2	0.80968	7.73e-16	166.21	157.59
+	1.82401	2.81511	Tb927.6.2860:mRNA-p1	32	Tb927.6.2860:mRNA-p1	Tb927.6.2860:mRNA-p1	GQLTRSARGSTISCSSPQRPQAVVNELHRRD	Tb927.6.2860	WD domain, G-beta repeat, putative	7104	Tb927.6.2860	Tb927.6.2860:mRNA	Tb927_06_v5.1:858,696..861,019(+)	WD domain, G-beta repeat, putative	Tb927.6.2860	PF00400	WD domain, G-beta repeat			PS50082;PS50294	Trp-Asp (WD) repeats profile;Trp-Asp (WD) repeats circular profile	SM00320		SSF50978	WD40 repeat-like					GO:0005515	protein binding			GO:0005737	cytoplasm							-1.64	Q583P8	S	3	0.992054	3.11e-25	175.71	167.1
+	1.33737	4.95263	Tb927.6.2860:mRNA-p1	29	Tb927.6.2860:mRNA-p1	Tb927.6.2860:mRNA-p1	VPRGQLTRSARGSTISCSSPQRPQAVVNELH	Tb927.6.2860	WD domain, G-beta repeat, putative	7102	Tb927.6.2860	Tb927.6.2860:mRNA	Tb927_06_v5.1:858,696..861,019(+)	WD domain, G-beta repeat, putative	Tb927.6.2860	PF00400	WD domain, G-beta repeat			PS50082;PS50294	Trp-Asp (WD) repeats profile;Trp-Asp (WD) repeats circular profile	SM00320		SSF50978	WD40 repeat-like					GO:0005515	protein binding			GO:0005737	cytoplasm							-1.64	Q583P8	S	3	0.999848	1.47e-14	151.12	145.35
+	5.97112	3.74806	Tb927.4.2500:mRNA-p1	607	Tb927.4.2500:mRNA-p1	Tb927.4.2500:mRNA-p1	DDEYVAGESSLSVRGSVSATQPVTTPMPQLF	Tb927.4.2500	eukaryotic translation initiation factor 2-alpha kinase 2	6230	Tb927.4.2500	Tb927.4.2500:mRNA	Tb927_04_v5.1:654,774..660,863(+)	eukaryotic translation initiation factor 2-alpha kinase 2	Tb927.4.2500	PF00069	Protein kinase domain			PS50011	Protein kinase domain profile	SM00220		SSF56112	Protein kinase-like (PK-like)					GO:0005524, GO:0004672, GO:0016772	ATP binding, protein kinase activity, transferase activity, transferring phosphorus-containing groups	GO:0006468	protein phosphorylation	GO:0005768, GO:0016021, GO:1990578	endosome, integral component of membrane, perinuclear endoplasmic reticulum membrane	GO:0005524, GO:0004686, GO:0004694, GO:0020037, GO:0004674	ATP binding, elongation factor-2 kinase activity, eukaryotic translation initiation factor 2alpha kinase activity, heme binding, protein serine/threonine kinase activity	GO:0006468, GO:0010999, GO:0010998	protein phosphorylation, regulation of eIF2 alpha phosphorylation by heme, regulation of translational initiation by eIF2 alpha phosphorylation	2.7.1.- (Phosphotransferases with an alcohol group as acceptor.);2.7.11.1 (Non-specific serine/threonine protein kinase)	2.7.11.1 (Non-specific serine/threonine protein kinase)	-0.49	Q584D7	S	3	0.786905	4.53e-06	76.002	71.904
+	4.66204	5.59641	Tb927.11.4000:mRNA-p1	492	Tb927.11.4000:mRNA-p1	Tb927.11.4000:mRNA-p1	QGTDPTGLRGTTNRGSNTVPEHARANGGEKL	Tb927.11.4000	hypothetical protein, conserved	4297	Tb927.11.4000	Tb927.11.4000:mRNA	Tb927_11_v5.1:1,168,818..1,171,568(+)	hypothetical protein, conserved	Tb927.11.4000																			GO:0005930, GO:0005737	axoneme, cytoplasm							-0.46	Q386B4	S	2	0.95063	0.00747128	61.03	45.44
+	1.74459	2.73035	Tb927.6.3090:mRNA-p1	1533	Tb927.6.3090:mRNA-p1	Tb927.6.3090:mRNA-p1	GAQHVDPQTYCTSRGSLSESAAPDDASVVGI	Tb927.6.3090	microtubule associated protein xmap215	7129	Tb927.6.3090	Tb927.6.3090:mRNA	Tb927_06_v5.1:911,611..917,687(+)	microtubule associated protein xmap215	Tb927.6.3090	PF12348	CLASP N terminal			PS50077	HEAT repeat profile			SSF48371	ARM repeat					GO:0005488	binding			GO:1903754, GO:0035371, GO:1990498	cortical microtubule plus-end, microtubule plus-end, mitotic spindle microtubule							0.34	Q583M5	S	2	0.996152	4.82e-24	172.42	156.57
+	2.64077	2.09599	Tb927.9.2550:mRNA-p1	24	Tb927.9.2550:mRNA-p1	Tb927.9.2550:mRNA-p1	LHRQSLRIDNLRSRGSGSGSVDSNQRCSARL	Tb927.9.2550	Domain of unknown function (DUF4457), putative	9758	Tb927.9.2550	Tb927.9.2550:mRNA	Tb927_09_v5.1:562,606..566,014(-)	Domain of unknown function (DUF4457), putative	Tb927.9.2550	PF14652	Domain of unknown function (DUF4457)																									-0.29	Q38FR5	S	2	0.997912	1.32e-12	140.31	115.84
+	4.52619	2.97332	Tb927.4.4490:mRNA-p1	1463	Tb927.4.4490:mRNA-p1	Tb927.4.4490:mRNA-p1	GMSGPNGHDFEAARGSCVSIRVTGGAESDEE	Tb927.4.4490	multidrug resistance protein E	6421	Tb927.4.4490	Tb927.4.4490:mRNA	Tb927_04_v5.1:1,206,978..1,214,601(-)	multidrug resistance protein E	Tb927.4.4490	PF00005;PF00664	ABC transporter;ABC transporter transmembrane region			PS50893;PS50929	ATP-binding cassette, ABC transporter-type domain profile;ABC transporter integral membrane type-1 fused domain profile	SM00382		SSF52540;SSF90123	P-loop containing nucleoside triphosphate hydrolases;ABC transporter transmembrane region			GO:0016021	integral component of membrane	GO:0005524, GO:0016887, GO:0042626	ATP binding, ATPase activity, ATPase activity, coupled to transmembrane movement of substances	GO:0055085, GO:0006810	transmembrane transport, transport	GO:0043190, GO:0016021	ATP-binding cassette (ABC) transporter complex, integral component of membrane	GO:0005524, GO:0042626	ATP binding, ATPase activity, coupled to transmembrane movement of substances				3.6.3.44 (Xenobiotic-transporting ATPase)	0.27	Q583D4	S	2	1	0.00208244	112.41	84.329
+	4.2725	2.64513	Tb927.4.4490:mRNA-p1	1466	Tb927.4.4490:mRNA-p1	Tb927.4.4490:mRNA-p1	GPNGHDFEAARGSCVSIRVTGGAESDEENGG	Tb927.4.4490	multidrug resistance protein E	6422	Tb927.4.4490	Tb927.4.4490:mRNA	Tb927_04_v5.1:1,206,978..1,214,601(-)	multidrug resistance protein E	Tb927.4.4490	PF00005;PF00664	ABC transporter;ABC transporter transmembrane region			PS50893;PS50929	ATP-binding cassette, ABC transporter-type domain profile;ABC transporter integral membrane type-1 fused domain profile	SM00382		SSF52540;SSF90123	P-loop containing nucleoside triphosphate hydrolases;ABC transporter transmembrane region			GO:0016021	integral component of membrane	GO:0005524, GO:0016887, GO:0042626	ATP binding, ATPase activity, ATPase activity, coupled to transmembrane movement of substances	GO:0055085, GO:0006810	transmembrane transport, transport	GO:0043190, GO:0016021	ATP-binding cassette (ABC) transporter complex, integral component of membrane	GO:0005524, GO:0042626	ATP binding, ATPase activity, coupled to transmembrane movement of substances				3.6.3.44 (Xenobiotic-transporting ATPase)	0.27	Q583D4	S	2	1	0.00884746	63.624	49.389
+	4.02923	2.92338	Tb927.9.4370:mRNA-p1	374	Tb927.9.4370:mRNA-p1	Tb927.9.4370:mRNA-p1	DHQEESDKCAQTSRGSDFFSPRVSCGSVGGS	Tb927.9.4370	GTPase activating protein, putative	9848	Tb927.9.4370	Tb927.9.4370:mRNA	Tb927_09_v5.1:819,451..824,114(+)	GTPase activating protein, putative	Tb927.9.4370	PF00566	Rab-GTPase-TBC domain			PS50086	TBC/rab GAP domain profile	SM00164		SSF47923	Ypt/Rab-GAP domain of gyp1p					GO:0005096	GTPase activator activity	GO:0043087	regulation of GTPase activity			GO:0004672	protein kinase activity						Q38FA4	S	2	0.999999	0.00142602	92.239	76.607
+	3.18061	3.67317	Tb927.2.3990:mRNA-p1	111	Tb927.2.3990:mRNA-p1	Tb927.2.3990:mRNA-p1	SAGSFIREVASQQRGSHGNITSSCERVAPPT	Tb927.2.3990	GRIP-related Arf-binding domain containing protein, putative	5068	Tb927.2.3990	Tb927.2.3990:mRNA	Tb927_02_v5.1:700,707..704,078(-)	GRIP-related Arf-binding domain containing protein, putative	Tb927.2.3990	PF10375	GRIP-related Arf-binding domain																									0.21	Q586W4	S	2	1	4.09e-09	137.75	129.34
+	2.73711	2.47565	Tb927.11.16550:mRNA-p1	250	Tb927.11.16550:mRNA-p1	Tb927.11.16550:mRNA-p1	LRFCKHYERERCGRGSLCNFIHRVHLNTRSP	Tb927.11.16550	Zinc finger protein, C3H1 type-like	3806	Tb927.11.16550	Tb927.11.16550:mRNA	Tb927_11_v5.1:4,384,051..4,397,151(-)	Zinc finger protein, C3H1 type-like	Tb927.11.16550	PF00642	Zinc finger C-x8-C-x5-C-x3-H type (and similar)			PS50103	Zinc finger C3H1-type profile	SM00356		SSF90229	CCCH zinc finger					GO:0046872	metal ion binding			GO:0005737	cytoplasm	GO:0003723, GO:0003729	RNA binding, mRNA binding	GO:0010608	posttranscriptional regulation of gene expression			2.56	Q381D1	S	3	1	0.000177078	99.283	84.383
+	2.84404	2.50277	Tb927.10.13840:mRNA-p1	22	Tb927.10.13840:mRNA-p1	Tb927.10.13840:mRNA-p1	AGNPSGCGKVTDPRGSLQMTNTPRYGEVANS	Tb927.10.13840	Domain of unknown function (DUF4475), putative	1477	Tb927.10.13840	Tb927.10.13840:mRNA	Tb927_10_v5.1:3,378,565..3,380,403(-)	Domain of unknown function (DUF4475), putative	Tb927.10.13840	PF14753	Domain of unknown function (DUF4475)																										Q388L5	S	2	1	5.81e-05	114.31	86.98
+	3.64792	2.82347	Tb927.11.15160:mRNA-p1	150	Tb927.11.15160:mRNA-p1	Tb927.11.15160:mRNA-p1	RKDVRLRGLQMDRRGSNHPVVSSSTASDRTM	Tb927.11.15160	hypothetical protein, conserved	3663	Tb927.11.15160	Tb927.11.15160:mRNA	Tb927_11_v5.1:4,029,450..4,033,595(-)	hypothetical protein, conserved	Tb927.11.15160																			GO:0005737	cytoplasm								Q381R9	S	2	0.999994	0.000599408	68.088	48.844
+	5.59929	3.61401	Tb927.10.630:mRNA-p1	27	Tb927.10.630:mRNA-p1	Tb927.10.630:mRNA-p1	SPVCMRCVKSNGVRGSVDTVGGDTGRCECHT	Tb927.10.630	hypothetical protein, conserved	2415	Tb927.10.630	Tb927.10.630:mRNA	Tb927_10_v5.1:167,807..169,920(+)	hypothetical protein, conserved	Tb927.10.630																			GO:0005929	cilium							-0.56	Q38CH7	S	2	1	0.000506046	87.519	73.773
+	2.18644	2.46606	Tb927.10.630:mRNA-p1	30	Tb927.10.630:mRNA-p1	Tb927.10.630:mRNA-p1	CMRCVKSNGVRGSVDTVGGDTGRCECHTSIG	Tb927.10.630	hypothetical protein, conserved	10767	Tb927.10.630	Tb927.10.630:mRNA	Tb927_10_v5.1:167,807..169,920(+)	hypothetical protein, conserved	Tb927.10.630																			GO:0005929	cilium							-0.56	Q38CH7	T	2	0.999917	0.000914237	70.783	63.879
+	3.77292	2.80443	Tb927.7.6640:mRNA-p1	1201	Tb927.7.6640:mRNA-p1	Tb927.7.6640:mRNA-p1	AEQIFAGIGRGRERGSVGAGGTGYSERTGYS	Tb927.7.6640	hypothetical protein, conserved	8062	Tb927.7.6640	Tb927.7.6640:mRNA	Tb927_07_v5.1:1,815,954..1,822,347(-)	hypothetical protein, conserved	Tb927.7.6640																			GO:0005930, GO:0005929	axoneme, cilium			GO:0010608	posttranscriptional regulation of gene expression			-0.32	Q57Y65	S	2	1	1.15e-19	176.48	142.29
+	1.96625	2.32601	Tb927.7.6650:mRNA-p1	498	Tb927.7.6650:mRNA-p1	Tb927.7.6650:mRNA-p1	NHDCSWHTNASGARGSVGESEMQRRSGVISS	Tb927.7.6650	Colon cancer-associated protein Mic1-like, putative	8101	Tb927.7.6650	Tb927.7.6650:mRNA	Tb927_07_v5.1:1,823,741..1,827,213(-)	Colon cancer-associated protein Mic1-like, putative	Tb927.7.6650	PF07035	Colon cancer-associated protein Mic1-like																										Q57Y64	S	2	0.999998	0.000638701	79.152	71.22
+	5.29934	3.13143	Tb927.3.4970:mRNA-p1	695	Tb927.3.4970:mRNA-p1	Tb927.3.4970:mRNA-p1	EERLRIIGRAAVNKGSVNAAAPGTIDRRARE	Tb927.3.4970	hypothetical protein, conserved	5864	Tb927.3.4970	Tb927.3.4970:mRNA	Tb927_03_v5.1:1,395,259..1,398,792(+)	hypothetical protein, conserved	Tb927.3.4970																			GO:0005930	axoneme							-0.03	Q582N9	S	2	1	0.000303565	89.358	46.411
+	4.30953	3.92475	Tb927.10.11760:mRNA-p1	399	Tb927.10.11760:mRNA-p1	Tb927.10.11760:mRNA-p1	WGSGAARGRGTAPRESTQPCSELLEHFRTDA	Tb927.10.11760	pumilio/PUF RNA binding protein 6	1271	Tb927.10.11760	Tb927.10.11760:mRNA	Tb927_10_v5.1:2,869,017..2,875,469(+)	pumilio/PUF RNA binding protein 6	Tb927.10.11760	PF00806	Pumilio-family RNA binding repeat			PS50302;PS50303	Pumilio RNA-binding repeat profile;Pumilio homology domain (PUM-HD) profile	SM00025		SSF48371	ARM repeat					GO:0003723, GO:0005488	RNA binding, binding			GO:0005737	cytoplasm	GO:0003723, GO:0003729	RNA binding, mRNA binding	GO:0016071, GO:0010608	mRNA metabolic process, posttranscriptional regulation of gene expression			0.77	Q389G5	S	3	0.942033	8.69e-13	139.51	120.69
+	8.29184	3.77875	Tb927.11.2490:mRNA-p1	1461	Tb927.11.2490:mRNA-p1	Tb927.11.2490:mRNA-p1	IKQREATALMTPRGTTPRLSMKGRAGGTMEI	Tb927.11.2490	Unc104-like kinesin, putative	11101	Tb927.11.2490	Tb927.11.2490:mRNA	Tb927_11_v5.1:730,054..735,482(-)	Unc104-like kinesin, putative	Tb927.11.2490	PF00225	Kinesin motor domain			PS50067	Kinesin motor domain profile	SM00129		SSF49879;SSF52540	SMAD/FHA domain;P-loop containing nucleoside triphosphate hydrolases					GO:0005524, GO:0008017, GO:0003777, GO:0005515	ATP binding, microtubule binding, microtubule motor activity, protein binding	GO:0007018	microtubule-based movement	GO:0005737, GO:0005871, GO:0005875	cytoplasm, kinesin complex, microtubule associated complex	GO:0003774	motor activity	GO:0047496	vesicle transport along microtubule			-1.66	Q386R1	T	2	0.998836	0.000162726	102.97	90.734
+	3.80568	3.31768	Tb927.11.2490:mRNA-p1	1465	Tb927.11.2490:mRNA-p1	Tb927.11.2490:mRNA-p1	EATALMTPRGTTPRLSMKGRAGGTMEIERSR	Tb927.11.2490	Unc104-like kinesin, putative	4042	Tb927.11.2490	Tb927.11.2490:mRNA	Tb927_11_v5.1:730,054..735,482(-)	Unc104-like kinesin, putative	Tb927.11.2490	PF00225	Kinesin motor domain			PS50067	Kinesin motor domain profile	SM00129		SSF49879;SSF52540	SMAD/FHA domain;P-loop containing nucleoside triphosphate hydrolases					GO:0005524, GO:0008017, GO:0003777, GO:0005515	ATP binding, microtubule binding, microtubule motor activity, protein binding	GO:0007018	microtubule-based movement	GO:0005737, GO:0005871, GO:0005875	cytoplasm, kinesin complex, microtubule associated complex	GO:0003774	motor activity	GO:0047496	vesicle transport along microtubule			-1.66	Q386R1	S	2	1	0.000162726	102.97	90.734
+	5.44198	3.15467	Tb927.9.10790:mRNA-p1	170	Tb927.9.10790:mRNA-p1	Tb927.9.10790:mRNA-p1	RAGRSISPEKVLRGTSLSLTRVPDGTPRRNT	Tb927.9.10790	hypothetical protein	9340	Tb927.9.10790	Tb927.9.10790:mRNA	Tb927_09_v5.1:1,703,030..1,706,222(-)	hypothetical protein	Tb927.9.10790																												Q38DU1	S	2	0.999745	0.000979342	120.76	63.496
+	4.7232	2.41276	Tb927.11.13270:mRNA-p1	267	Tb927.11.13270:mRNA-p1	Tb927.11.13270:mRNA-p1	LSGSRTVSTARGVRPSFKI____________	Tb927.11.13270	hypothetical protein, conserved	3344	Tb927.11.13270	Tb927.11.13270:mRNA	Tb927_11_v5.1:3,559,914..3,561,349(-)	hypothetical protein, conserved	Tb927.11.13270																											-0.31	Q382K9	S	2	1	0.0134655	85.676	68.838
+	1.49785	-2.65054	Tb927.2.2370:mRNA-p1	104	Tb927.2.2370:mRNA-p1	Tb927.2.2370:mRNA-p1	SQSRLTMPQSPRGVSSPVLRTISPHGGKSPR	Tb927.2.2370	Vps51/Vps67, putative	4971	Tb927.2.2370	Tb927.2.2370:mRNA	Tb927_02_v5.1:460,464..465,255(-)	Vps51/Vps67, putative	Tb927.2.2370	PF08700	Vps51/Vps67																	GO:0005794, GO:0005737	Golgi apparatus, cytoplasm							-0.24	Q586L0	S	2	0.852671	0.00411441	76.282	51.444
+	4.26394	2.71421	Tb927.6.3180:mRNA-p1	184	Tb927.6.3180:mRNA-p1	Tb927.6.3180:mRNA-p1	CRNLNTTIAGVKRHASFVEGENKDDNRKRKD	Tb927.6.3180	hypothetical protein, conserved	7167	Tb927.6.3180	Tb927.6.3180:mRNA	Tb927_06_v5.1:946,315..949,177(+)	hypothetical protein, conserved	Tb927.6.3180																			GO:0005737, GO:0005634	cytoplasm, nucleus								Q584W1	S	2	1	2.08e-06	164.22	105.71
+	5.86377	3.93204	Tb927.11.16630:mRNA-p1	653	Tb927.11.16630:mRNA-p1	Tb927.11.16630:mRNA-p1	QHCEHMFELHKQRHASNEAPVKADHIGFNFK	Tb927.11.16630	major facilitator superfamily, putative	3845	Tb927.11.16630	Tb927.11.16630:mRNA	Tb927_11_v5.1:4,415,264..4,417,646(-)	major facilitator superfamily, putative	Tb927.11.16630	PF07690	Major Facilitator Superfamily							SSF103473	MFS general substrate transporter			GO:0016021	integral component of membrane			GO:0055085	transmembrane transport	GO:0020022, GO:0005737, GO:0016021	acidocalcisome, cytoplasm, integral component of membrane							0.28	Q381C3	S	2	1	0.0001029	141.34	108.14
+	1.55189	2.88228	Tb927.11.15740:mRNA-p1	62	Tb927.11.15740:mRNA-p1	Tb927.11.15740:mRNA-p1	VSRSSSRSLKHEQRPSTDYFAVLRRSSPVSV	Tb927.11.15740	hypothetical protein, conserved	3716	Tb927.11.15740	Tb927.11.15740:mRNA	Tb927_11_v5.1:4,166,652..4,168,838(-)	hypothetical protein, conserved	Tb927.11.15740																												Q381L2	S	3	0.960368	5.41e-14	158.98	142.36
+	2.62377	2.1932	Tb927.7.7000:mRNA-p1	399	Tb927.7.7000:mRNA-p1	Tb927.7.7000:mRNA-p1	TLKAGHSCSCIVRHESQCPILTPEQIPEVVS	Tb927.7.7000	hook complex protein, conserved	8175	Tb927.7.7000	Tb927.7.7000:mRNA	Tb927_07_v5.1:2,000,468..2,005,906(-)	hook complex protein, conserved	Tb927.7.7000																					GO:0032403	protein complex binding					-1.35	Q57XS0	S	3	0.999989	4.66e-09	113.68	106.69
+	1.55596	4.85971	Tb927.3.1900:mRNA-p1;Tb11.v5.0664.1-p1	289;162	Tb927.3.1900:mRNA-p1	Tb927.3.1900:mRNA-p1	PISSSVAEDSATGKGSTSSVAQPSEAKRESR	Tb927.3.1900	conserved protein, unknown function	5468	Tb927.3.1900	Tb927.3.1900:mRNA	Tb927_03_v5.1:493,734..496,337(-)	conserved protein, unknown function	Tb927.3.1900																			GO:0005930, GO:0005929	axoneme, cilium							-0.58	Q57ZC1	S	3	0.929637	1.74e-169	316.14	308.61
+	2.26272	2.42481	Tb927.11.16720:mRNA-p1	47	Tb927.11.16720:mRNA-p1	Tb927.11.16720:mRNA-p1	ESCRYPYSSSAVRHGSGSLLSLRSSLYSPVG	Tb927.11.16720	mitotic cyclin 6	3862	Tb927.11.16720	Tb927.11.16720:mRNA	Tb927_11_v5.1:4,446,942..4,451,015(-)	mitotic cyclin 6	Tb927.11.16720	PF00134;PF02984	Cyclin, N-terminal domain;Cyclin, C-terminal domain	PIRSF001771	Cyclin, A/B/D/E types			SM00385		SSF47954	Cyclin-like			GO:0005634	nucleus	GO:0019901	protein kinase binding	GO:0051726, GO:0000079	regulation of cell cycle, regulation of cyclin-dependent protein serine/threonine kinase activity	GO:0005737, GO:0019908, GO:0005634	cytoplasm, nuclear cyclin-dependent protein kinase holoenzyme complex, nucleus	GO:0005515	protein binding	GO:0000281, GO:0090307, GO:0051726	mitotic cytokinesis, mitotic spindle assembly, regulation of cell cycle				Q381B4	S	2	0.999788	1.6e-05	146.43	131.01
+	1.68123	3.16932	Tb927.8.5580:mRNA-p1	4686	Tb927.8.5580:mRNA-p1	Tb927.8.5580:mRNA-p1	DGVFCSAQLKHGSVSSATASSFRGSSGSPAD	Tb927.8.5580	N-terminal region of Chorein, a TM vesicle-mediated sorter/Integral peroxisomal membrane peroxin, pu	8926	Tb927.8.5580	Tb927.8.5580:mRNA	Tb927_08_v5.1:1,643,234..1,658,481(+)	N-terminal region of Chorein, a TM vesicle-mediated sorter/Integral peroxisomal membrane peroxin, putative	Tb927.8.5580	PF06398;PF12624	Integral peroxisomal membrane peroxin;N-terminal region of Chorein or VPS13					SM00694		SSF49785	Galactose-binding domain-like			GO:0016021	integral component of membrane					GO:0005737, GO:0005739	cytoplasm, mitochondrion							-0.08	Q57X24	S	2	0.982966	9.5e-10	149.63	135.84
+	3.58389	3.14617	Tb927.8.5580:mRNA-p1	4683	Tb927.8.5580:mRNA-p1	Tb927.8.5580:mRNA-p1	SVSDGVFCSAQLKHGSVSSATASSFRGSSGS	Tb927.8.5580	N-terminal region of Chorein, a TM vesicle-mediated sorter/Integral peroxisomal membrane peroxin, pu	8925	Tb927.8.5580	Tb927.8.5580:mRNA	Tb927_08_v5.1:1,643,234..1,658,481(+)	N-terminal region of Chorein, a TM vesicle-mediated sorter/Integral peroxisomal membrane peroxin, putative	Tb927.8.5580	PF06398;PF12624	Integral peroxisomal membrane peroxin;N-terminal region of Chorein or VPS13					SM00694		SSF49785	Galactose-binding domain-like			GO:0016021	integral component of membrane					GO:0005737, GO:0005739	cytoplasm, mitochondrion							-0.08	Q57X24	S	2	0.999971	9.5e-10	149.63	135.84
+	1.73021	2.36039	Tb927.8.2960:mRNA-p1	10	Tb927.8.2960:mRNA-p1	Tb927.8.2960:mRNA-p1	______MGGNRRHMGSIPGKSDVGEPGADLP	Tb927.8.2960	Probable methyltransferase BTM2 homolog	8621	Tb927.8.2960	Tb927.8.2960:mRNA	Tb927_08_v5.1:892,457..895,249(+)	Probable methyltransferase BTM2 homolog	Tb927.8.2960									SSF53335	S-adenosyl-L-methionine-dependent methyltransferases															2.1.1.- (Methyltransferases.)	2.1.1.- (Methyltransferases.)		Q57W77	S	2	1	0.0328581	42.21	29.974
+	3.42598	2.28068	Tb927.10.3910:mRNA-p1	88	Tb927.10.3910:mRNA-p1	Tb927.10.3910:mRNA-p1	HSTVAKDTVSDGRHNSMPEVLQSNDVTMNRS	Tb927.10.3910	hypothetical protein, conserved	2210	Tb927.10.3910	Tb927.10.3910:mRNA	Tb927_10_v5.1:1,037,103..1,038,542(-)	hypothetical protein, conserved	Tb927.10.3910																			GO:0097014, GO:0005737, GO:0031981	ciliary plasm, cytoplasm, nuclear lumen								Q38BK9	S	3	1	4.28e-06	103.31	92.696
+	3.34272	2.55292	Tb927.11.9060:mRNA-p1	280	Tb927.11.9060:mRNA-p1	Tb927.11.9060:mRNA-p1	SIPISSPTAGASRHPSTTQPAQMRGKQSTFG	Tb927.11.9060	DnaJ domain containing protein, putative	4797	Tb927.11.9060	Tb927.11.9060:mRNA	Tb927_11_v5.1:2,481,832..2,483,062(+)	DnaJ domain containing protein, putative	Tb927.11.9060	PF00226	DnaJ domain			PS50076	dnaJ domain profile	SM00271		SSF46565	Chaperone J-domain									GO:0097014, GO:0005737	ciliary plasm, cytoplasm							1.09	Q384C2	S	2	0.965959	0.00107464	69.258	60.724
+	2.48035	3.36005	Tb927.5.2500:mRNA-p1	485	Tb927.5.2500:mRNA-p1	Tb927.5.2500:mRNA-p1	GVRASPSRHGARHRASSVPGRCSESRASSVR	Tb927.5.2500	hypothetical protein, conserved	6705	Tb927.5.2500	Tb927.5.2500:mRNA	Tb927_05_v5.1:860,099..864,778(+)	hypothetical protein, conserved	Tb927.5.2500																			GO:0005929	cilium							-1.34	Q582B7	S	3	1	0.000126933	98.902	77.127
+	2.16915	2.93377	Tb927.7.2350:mRNA-p1	740	Tb927.7.2350:mRNA-p1	Tb927.7.2350:mRNA-p1	EAAPRADERKVRHRPSYQGQGIVKVEPNSSH	Tb927.7.2350	hypothetical protein, conserved	7497	Tb927.7.2350	Tb927.7.2350:mRNA	Tb927_07_v5.1:604,873..608,652(-)	hypothetical protein, conserved	Tb927.7.2350																											-0.53	Q57XN9	S	2	0.999997	0.000154039	113.67	76.308
+	2.87515	2.39974	Tb11.v5.0739.1-p1;Tb927.7.7000:mRNA-p1	544;1279	Tb11.v5.0739.1-p1;Tb927.7.7000:mRNA-p1	Tb927.7.7000:mRNA-p1	KPARYTPPSLAVRHRSDTETANEKEDRRREQ	Tb927.7.7000	hypothetical protein, conserved	671	Tb927.7.7000	Tb927.7.7000:mRNA	Tb927_07_v5.1:2,000,468..2,005,906(-)	hook complex protein, conserved	Tb927.7.7000																					GO:0032403	protein complex binding					-1.35	Q57XS0	S	2	0.99887	5.62e-10	172.06	114.63
+	2.44619	2.64135	Tb927.3.2660:mRNA-p1	726	Tb927.3.2660:mRNA-p1	Tb927.3.2660:mRNA-p1	RRKQNKKSNRHSVSETPSE____________	Tb927.3.2660	TatD related DNase, putative	11446	Tb927.3.2660	Tb927.3.2660:mRNA	Tb927_03_v5.1:675,093..677,416(-)	TatD related DNase, putative	Tb927.3.2660	PF01026	TatD related DNase							SSF51556	Metallo-dependent hydrolases					GO:0016888	endodeoxyribonuclease activity, producing 5'-phosphomonoesters			GO:0097014, GO:0005737, GO:0031981	ciliary plasm, cytoplasm, nuclear lumen							1.22	Q582X8	T	2	0.878473	0.0064102	76.228	63.597
+	1.42069	3.29586	Tb927.10.14300:mRNA-p1	178	Tb927.10.14300:mRNA-p1	Tb927.10.14300:mRNA-p1	PRPCIESPRLDGWRHSIPFSPSHGASISGPA	Tb927.10.14300	MEKK-related kinase 1, putative	1516	Tb927.10.14300	Tb927.10.14300:mRNA	Tb927_10_v5.1:3,473,435..3,477,035(-)	MEKK-related kinase 1, putative	Tb927.10.14300	PF00069	Protein kinase domain			PS50011	Protein kinase domain profile	SM00220		SSF56112	Protein kinase-like (PK-like)					GO:0005524, GO:0004672, GO:0016772	ATP binding, protein kinase activity, transferase activity, transferring phosphorus-containing groups	GO:0006468	protein phosphorylation	GO:0097014, GO:0005737	ciliary plasm, cytoplasm	GO:0005524, GO:0004674	ATP binding, protein serine/threonine kinase activity	GO:0006468	protein phosphorylation			0.12	Q388H2	S	3	0.994682	1.08e-18	115.01	111.07
+	2.65495	2.29362	Tb927.11.16470:mRNA-p1	421	Tb927.11.16470:mRNA-p1	Tb927.11.16470:mRNA-p1	AKPLEGYESHSHLRHSMDTSVLSNTTVKRAA	Tb927.11.16470	hypothetical protein, conserved	3794	Tb927.11.16470	Tb927.11.16470:mRNA	Tb927_11_v5.1:4,364,475..4,368,962(-)	hypothetical protein, conserved	Tb927.11.16470																			GO:0036064, GO:0030863, GO:0005737	ciliary basal body, cortical cytoskeleton, cytoplasm			GO:0010608	posttranscriptional regulation of gene expression			-0.4	Q381D9	S	2	0.994969	5.39e-05	101.17	87.569
+	4.99731	4.78155	Tb927.3.5040:mRNA-p1	268	Tb927.3.5040:mRNA-p1	Tb927.3.5040:mRNA-p1	TSAGHEGPPAGYHRHSAHVPVSGTENQMNLN	Tb927.3.5040	hypothetical protein, conserved	5906	Tb927.3.5040	Tb927.3.5040:mRNA	Tb927_03_v5.1:1,415,521..1,417,473(+)	hypothetical protein, conserved	Tb927.3.5040																											0.29	Q582N3	S	3	1	1.29e-32	192.77	184.75
+	2.75072	3.09103	Tb927.11.12480:mRNA-p1	61	Tb927.11.12480:mRNA-p1	Tb927.11.12480:mRNA-p1	NRIPDVSNPRVSIRHSCDVGSCSPSRFSTLA	Tb927.11.12480	Kinetochore interacting phosphatase 7	3192	Tb927.11.12480	Tb927.11.12480:mRNA	Tb927_11_v5.1:3,346,219..3,349,117(+)	Kinetochore interacting phosphatase 7	Tb927.11.12480	PF00149	Calcineurin-like phosphoesterase					SM00156		SSF56300	Metallo-dependent phosphatases					GO:0016787	hydrolase activity			GO:0005737, GO:0000776	cytoplasm, kinetochore	GO:0016787, GO:0004722	hydrolase activity, protein serine/threonine phosphatase activity	GO:0006470	protein dephosphorylation	3.1.3.16 (Protein-serine/threonine phosphatase)	3.1.3.16 (Protein-serine/threonine phosphatase)	-0.33	Q382T3	S	2	1	7.03e-05	112.03	102.75
+	5.17036	4.41021	Tb927.9.9450:mRNA-p1	996	Tb927.9.9450:mRNA-p1	Tb927.9.9450:mRNA-p1	GRGRGANHGYHTHRHSEGTGQVMCRYFNKGA	Tb927.9.9450	zinc finger protein family member, putative	10182	Tb927.9.9450	Tb927.9.9450:mRNA	Tb927_09_v5.1:1,510,087..1,513,231(-)	zinc finger protein family member, putative	Tb927.9.9450	PF00642	Zinc finger C-x8-C-x5-C-x3-H type (and similar)			PS50103	Zinc finger C3H1-type profile	SM00356		SSF90229	CCCH zinc finger					GO:0046872	metal ion binding			GO:0005737	cytoplasm	GO:0003723	RNA binding	GO:0010608	posttranscriptional regulation of gene expression			0.56	Q38E49	S	2	1	1.03e-14	193.51	184.91
+	2.63755	2.91308	Tb927.11.12150:mRNA-p1	121	Tb927.11.12150:mRNA-p1	Tb927.11.12150:mRNA-p1	AMKPPSSGQRHSAGGSFSQGSRVTPNGSLSM	Tb927.11.12150	flagellar pocket cytoskeletal protein bilbo1	3128	Tb927.11.12150	Tb927.11.12150:mRNA	Tb927_11_v5.1:3,248,969..3,251,687(+)	flagellar pocket cytoskeletal protein bilbo1	Tb927.11.12150	PF13499	EF-hand domain pair			PS50222	EF-hand calcium-binding domain profile	SM00054		SSF47473	EF-hand					GO:0005509	calcium ion binding					GO:0005515	protein binding	GO:0044782	cilium organization			-0.11	Q382W6	S	2	0.999779	8.16e-15	175.43	155
+	2.24827	-2.51976	Tb10.v4.0052:mRNA-p1;Tb927.10.10360:mRNA-p1	4701;3021	Tb10.v4.0052:mRNA-p1	Tb10.v4.0052:mRNA-p1	FGDESVMSMRHSFTASSEADAIVVKKVVKGK	Tb10.v4.0052	microtubule-associated protein 2	166	Tb10.v4.0052	Tb10.v4.0052:mRNA	Tp_ends-39g01.p1k:50..14,692(-)	microtubule-associated protein 2	Tb10.v4.0052																													S	2	0.999887	2.08e-20	174.72	157.29
+	2.12264	2.46555	Tb927.11.15610:mRNA-p1	852	Tb927.11.15610:mRNA-p1	Tb927.11.15610:mRNA-p1	PVMTVTYVSGPERHTSFNGEGNDNLADRTGG	Tb927.11.15610	hypothetical protein, conserved	3708	Tb927.11.15610	Tb927.11.15610:mRNA	Tb927_11_v5.1:4,139,315..4,143,482(-)	hypothetical protein, conserved	Tb927.11.15610					PS50096;PS50293	IQ motif profile;TPR repeat region circular profile			SSF48452	TPR-like					GO:0005515	protein binding												Q381M5	S	2	0.999122	2.95e-05	107.78	101.7
+	2.11476	2.52792	Tb927.11.13210:mRNA-p1	301	Tb927.11.13210:mRNA-p1	Tb927.11.13210:mRNA-p1	LARRKGRVAAYSRHVSFSSRANGDGCSDAED	Tb927.11.13210	hypothetical protein, conserved	3332	Tb927.11.13210	Tb927.11.13210:mRNA	Tb927_11_v5.1:3,543,263..3,544,358(-)	hypothetical protein, conserved	Tb927.11.13210																											0.5	Q382L5	S	2	0.999206	0.0104686	66.568	50.274
+	2.29817	2.15848	Tb927.8.4780:mRNA-p1	63	Tb927.8.4780:mRNA-p1	Tb927.8.4780:mRNA-p1	RLTSTSSQRTAQRHVSMLEASRHRLSIRKIA	Tb927.8.4780	Flagellar Member 3	8825	Tb927.8.4780	Tb927.8.4780:mRNA	Tb927_08_v5.1:1,404,852..1,417,416(-)	Flagellar Member 3	Tb927.8.4780	PF12807;PF13236	Translation initiation factor eIF3 subunit 135;Clustered mitochondria																					GO:0044458	motile cilium assembly			-0.45	Q57UX4	S	2	0.999967	0.00211664	69.261	59.173
+	4.54764	2.78076	Tb927.9.2390:mRNA-p1	80	Tb927.9.2390:mRNA-p1	Tb927.9.2390:mRNA-p1	YTERVSSRSGGDRIFSFDNRSTSRRESGTNV	Tb927.9.2390	hypothetical protein, conserved	9719	Tb927.9.2390	Tb927.9.2390:mRNA	Tb927_09_v5.1:519,987..521,286(-)	hypothetical protein, conserved	Tb927.9.2390																											1.63	Q38FS7	S	2	1	0.00135739	159.58	116.52
+	1.8276	2.58858	Tb927.11.12260:mRNA-p1	497	Tb927.11.12260:mRNA-p1	Tb927.11.12260:mRNA-p1	FQVLYEFQTLHNRIGSTSALDAQSRRASQFT	Tb927.11.12260	hypothetical protein, conserved	3148	Tb927.11.12260	Tb927.11.12260:mRNA	Tb927_11_v5.1:3,278,822..3,280,715(+)	hypothetical protein, conserved	Tb927.11.12260	PF05783	Dynein light intermediate chain (DLIC)																	GO:0005737	cytoplasm							-0.16	Q382V5	S	2	0.986056	8.35e-16	165.66	136.57
+	5.79837	3.46449	Tb927.11.12260:mRNA-p1	505	Tb927.11.12260:mRNA-p1	Tb927.11.12260:mRNA-p1	TLHNRIGSTSALDAQSRRASQFTDSDCSDRA	Tb927.11.12260	hypothetical protein, conserved	3149	Tb927.11.12260	Tb927.11.12260:mRNA	Tb927_11_v5.1:3,278,822..3,280,715(+)	hypothetical protein, conserved	Tb927.11.12260	PF05783	Dynein light intermediate chain (DLIC)																	GO:0005737	cytoplasm							-0.16	Q382V5	S	2	1	8.35e-16	165.66	136.57
+	4.34518	2.22741	Tb927.4.4500:mRNA-p1	187	Tb927.4.4500:mRNA-p1	Tb927.4.4500:mRNA-p1	TPQLGSVTCSSGRRISTSEGVRIPYGADWLT	Tb927.4.4500	hypothetical protein, conserved	6427	Tb927.4.4500	Tb927.4.4500:mRNA	Tb927_04_v5.1:1,216,621..1,220,225(-)	hypothetical protein, conserved	Tb927.4.4500																			GO:0005737	cytoplasm							-0.68	Q583D5	S	2	0.987909	0.00595279	70.441	40.253
+	5.3219	4.42714	Tb927.3.3560:mRNA-p1	513	Tb927.3.3560:mRNA-p1	Tb927.3.3560:mRNA-p1	ADIPPIHRKAADQKISIDNAAVPVAPSNRTK	Tb927.3.3560	U-box domain containing protein, putative	5718	Tb927.3.3560	Tb927.3.3560:mRNA	Tb927_03_v5.1:1,001,620..1,005,130(+)	U-box domain containing protein, putative	Tb927.3.3560	PF04564	U-box domain					SM00504		SSF57850	RING/U-box					GO:0004842	ubiquitin-protein transferase activity	GO:0016567	protein ubiquitination	GO:0005930, GO:0005737	axoneme, cytoplasm							-1.85	Q57XK6	S	2	1	3.07e-66	245.26	236.6
+	4.20915	2.67483	Tb927.10.9720:mRNA-p1	190	Tb927.10.9720:mRNA-p1	Tb927.10.9720:mRNA-p1	GSGRTGGLLPRLRISSTPHIPVRTQQWIPSN	Tb927.10.9720	RNA-editing-associated protein 1	2786	Tb927.10.9720	Tb927.10.9720:mRNA	Tb927_10_v5.1:2,403,370..2,405,485(+)	RNA-editing-associated protein 1	Tb927.10.9720																			GO:0031019	mitochondrial mRNA editing complex			GO:0009451	RNA modification			0.78	Q38A04	S	2	0.965338	0.000149577	93.345	71.973
+	2.82178	-3.22207	Tb927.6.3820:mRNA-p1	130	Tb927.6.3820:mRNA-p1	Tb927.6.3820:mRNA-p1	KIVQPLPGESSSNRCSPRKPVQGSVESFKSL	Tb927.6.3820	hypothetical protein, conserved	7239	Tb927.6.3820	Tb927.6.3820:mRNA	Tb927_06_v5.1:1,131,363..1,134,144(-)	hypothetical protein, conserved	Tb927.6.3820																												Q585Y0	S	2	0.952274	1.21e-05	86.946	70.634
+	2.92174	3.93522	Tb927.10.2490:mRNA-p1	52	Tb927.10.2490:mRNA-p1	Tb927.10.2490:mRNA-p1	VMQNCRKVADTLRKDSCDIIPDAAAPELKER	Tb927.10.2490	glucose-6-phosphate 1-dehydrogenase	1953	Tb927.10.2490	Tb927.10.2490:mRNA	Tb927_10_v5.1:648,098..651,453(+)	glucose-6-phosphate 1-dehydrogenase	Tb927.10.2490	PF00479;PF02781	Glucose-6-phosphate dehydrogenase, NAD binding domain;Glucose-6-phosphate dehydrogenase, C-terminal domain	PIRSF000110	Glucose-6-phosphate dehydrogenase					SSF51735;SSF55347	NAD(P)-binding Rossmann-fold domains;Glyceraldehyde-3-phosphate dehydrogenase-like, C-terminal domain	TIGR00871	zwf: glucose-6-phosphate dehydrogenase			GO:0050661, GO:0004345	NADP binding, glucose-6-phosphate dehydrogenase activity	GO:0006006, GO:0055114	glucose metabolic process, oxidation-reduction process	GO:0005737, GO:0020015, GO:0005654	cytoplasm, glycosome, nucleoplasm	GO:0004345	glucose-6-phosphate dehydrogenase activity	GO:0008283, GO:0006098, GO:0009051, GO:0000302	cell proliferation, pentose-phosphate shunt, pentose-phosphate shunt, oxidative branch, response to reactive oxygen species	1.1.1.49 (Glucose-6-phosphate dehydrogenase (NADP(+)))	1.1.1.49 (Glucose-6-phosphate dehydrogenase (NADP(+)))	-0.45	Q38BZ6	S	3	1	1.92e-29	203.4	184.61
+	5.73976	4.65884	Tb927.11.1890:mRNA-p1	19	Tb927.11.1890:mRNA-p1	Tb927.11.1890:mRNA-p1	RHSGSEKTPATQKKDSLAPSATNADITKVKI	Tb927.11.1890	Serine-threonine kinase receptor-associated protein, putative	3949	Tb927.11.1890	Tb927.11.1890:mRNA	Tb927_11_v5.1:554,639..555,844(-)	Serine-threonine kinase receptor-associated protein, putative	Tb927.11.1890	PF00400	WD domain, G-beta repeat			PS50082;PS50294	Trp-Asp (WD) repeats profile;Trp-Asp (WD) repeats circular profile	SM00320		SSF50978	WD40 repeat-like					GO:0005515	protein binding			GO:0020022, GO:0010494	acidocalcisome, cytoplasmic stress granule							0.19	Q386X0	S	2	1	1.11e-25	192.51	163.06
+	3.4207	3.73309	Tb927.11.1890:mRNA-p1	23	Tb927.11.1890:mRNA-p1	Tb927.11.1890:mRNA-p1	SEKTPATQKKDSLAPSATNADITKVKICSGH	Tb927.11.1890	Serine-threonine kinase receptor-associated protein, putative	3950	Tb927.11.1890	Tb927.11.1890:mRNA	Tb927_11_v5.1:554,639..555,844(-)	Serine-threonine kinase receptor-associated protein, putative	Tb927.11.1890	PF00400	WD domain, G-beta repeat			PS50082;PS50294	Trp-Asp (WD) repeats profile;Trp-Asp (WD) repeats circular profile	SM00320		SSF50978	WD40 repeat-like					GO:0005515	protein binding			GO:0020022, GO:0010494	acidocalcisome, cytoplasmic stress granule							0.19	Q386X0	S	2	0.999442	1.11e-25	192.51	163.06
+	5.66323	5.21283	Tb927.10.8170:mRNA-p1	857	Tb927.10.8170:mRNA-p1	Tb927.10.8170:mRNA-p1	LLDICQQLRALKKEGTAVKLLLHAACQLDPN	Tb927.10.8170	Nucleoporin NUP144	10795	Tb927.10.8170	Tb927.10.8170:mRNA	Tb927_10_v5.1:2,027,634..2,031,770(-)	Nucleoporin NUP144	Tb927.10.8170	PF03177;PF08801	Non-repetitive/WGA-negative nucleoporin C-terminal;Nup133 N terminal like																	GO:0005737, GO:0005643, GO:0044611, GO:0005634	cytoplasm, nuclear pore, nuclear pore inner ring, nucleus							0.05	Q38AE7	T	2	1	0.0399442	68.371	17.304
+	3.44811	3.93273	Tb927.10.14110:mRNA-p1	100	Tb927.10.14110:mRNA-p1	Tb927.10.14110:mRNA-p1	ILQESKSLLVKARKESSGLTGSSDAKKGHRE	Tb927.10.14110	13 kDa deflagellation-inducible protein, putative	1494	Tb927.10.14110	Tb927.10.14110:mRNA	Tb927_10_v5.1:3,431,533..3,432,024(-)	13 kDa deflagellation-inducible protein, putative	Tb927.10.14110																			GO:0051286, GO:0036064	cell tip, ciliary basal body			GO:0010608	posttranscriptional regulation of gene expression			0.72	Q388J0	S	2	0.998709	7.04e-15	174.68	147.46
+	3.71349	3.24999	Tb927.11.11650:mRNA-p1	413	Tb927.11.11650:mRNA-p1	Tb927.11.11650:mRNA-p1	EKQHSDDMAALERKFSSDGHQSQVKSAASTA	Tb927.11.11650	Centrosomal protein of 164 kDa, putative	3072	Tb927.11.11650	Tb927.11.11650:mRNA	Tb927_11_v5.1:3,125,686..3,128,793(+)	Centrosomal protein of 164 kDa, putative	Tb927.11.11650	PF00397	WW domain			PS50020	WW/rsp5/WWP domain profile	SM00456		SSF51045	WW domain					GO:0005515	protein binding			GO:0036064	ciliary basal body							0.52	Q383B5	S	2	0.975532	0.00168098	78.249	58.973
+	3.06282	2.08549	Tb927.9.3680:mRNA-p1	458	Tb927.9.3680:mRNA-p1	Tb927.9.3680:mRNA-p1	HVSFHSACVGASKKFSQDASCGEERDMSMVF	Tb927.9.3680	hypothetical protein, conserved	9824	Tb927.9.3680	Tb927.9.3680:mRNA	Tb927_09_v5.1:735,320..747,457(+)	hypothetical protein, conserved	Tb927.9.3680																			GO:0097542	ciliary tip								Q38FG4	S	2	1	0.000321683	103.13	62.043
+	4.15266	2.50246	Tb927.4.3120:mRNA-p1;Tb11.v5.0959.1-p1	372;372	Tb927.4.3120:mRNA-p1	Tb927.4.3120:mRNA-p1	LMFDDNLAPPARRKGSVASHTNHDDYDRLIH	Tb927.4.3120	hook complex protein, conserved	733	Tb927.4.3120	Tb927.4.3120:mRNA	Tb927_04_v5.1:820,240..823,973(+)	hook complex protein, conserved	Tb927.4.3120																												Q583Y9	S	3	0.984979	8.72e-05	80.142	66.277
+	3.10031	3.4644	Tb927.3.1770:mRNA-p1	554	Tb927.3.1770:mRNA-p1	Tb927.3.1770:mRNA-p1	LDKASNFLTASQKKGSVGSSAVAFDHSQLLC	Tb927.3.1770	leucine-rich repeat protein (LRRP), putative	5431	Tb927.3.1770	Tb927.3.1770:mRNA	Tb927_03_v5.1:458,765..461,733(-)	leucine-rich repeat protein (LRRP), putative	Tb927.3.1770	PF13855	Leucine rich repeat			PS51450	Leucine-rich repeat profile			SSF52058	L domain-like					GO:0005515	protein binding			GO:0005930, GO:0005737	axoneme, cytoplasm								Q57ZD4	S	3	0.99382	9.61e-39	206.41	197.37
+	5.26982	4.18679	Tb927.3.3840:mRNA-p1	342	Tb927.3.3840:mRNA-p1	Tb927.3.3840:mRNA-p1	SANEKSNLVSVLRKGSALASLLDD_______	Tb927.3.3840	Family of unknown function (DUF572), putative	5749	Tb927.3.3840	Tb927.3.3840:mRNA	Tb927_03_v5.1:1,065,041..1,066,255(+)	Family of unknown function (DUF572), putative	Tb927.3.3840	PF04502	Family of unknown function (DUF572)																	GO:0005737, GO:0005654	cytoplasm, nucleoplasm								Q57WC0	S	2	0.999291	3.87e-07	143.93	123.15
+	3.83951	2.5387	Tb927.7.3760:mRNA-p1	34	Tb927.7.3760:mRNA-p1	Tb927.7.3760:mRNA-p1	GASRKGIDSRKGSVSSHSSGPKKVKKLNSLP	Tb927.7.3760	phosphatidylserine synthase, putative	7777	Tb927.7.3760	Tb927.7.3760:mRNA	Tb927_07_v5.1:983,135..985,942(-)	phosphatidylserine synthase, putative	Tb927.7.3760	PF03034	Phosphatidyl serine synthase															GO:0006659	phosphatidylserine biosynthetic process	GO:0005737	cytoplasm	GO:0003882	CDP-diacylglycerol-serine O-phosphatidyltransferase activity			2.7.8.29 (L-serine-phosphatidylethanolamine phosphatidyltransferase)	2.7.8.29 (L-serine-phosphatidylethanolamine phosphatidyltransferase)	1.54	Q57WJ1	S	2	0.966013	9.45e-07	131.57	119.07
+	4.33273	3.47189	Tb927.1.1530:mRNA-p1	337	Tb927.1.1530:mRNA-p1	Tb927.1.1530:mRNA-p1	TTQGASTLGRRVKKGSNLQLARFTDCFSMSD	Tb927.1.1530	STE group serine/threonine-protein kinase, putative	799	Tb927.1.1530	Tb927.1.1530:mRNA	Tb927_01_v5.1:385,687..394,564(+)	STE group serine/threonine-protein kinase, putative	Tb927.1.1530	PF00027;PF00069;PF00989	Cyclic nucleotide-binding domain;Protein kinase domain;PAS fold			PS50011;PS50042;PS50112	Protein kinase domain profile;cAMP/cGMP binding motif profile;PAS repeat profile	SM00091;SM00220	;	SSF51206;SSF55785;SSF56112	cAMP-binding domain-like;PYP-like sensor domain (PAS domain);Protein kinase-like (PK-like)	TIGR00229	sensory_box: PAS domain S-box protein			GO:0005524, GO:0004871, GO:0004672, GO:0016772	ATP binding, obsolete signal transducer activity, protein kinase activity, transferase activity, transferring phosphorus-containing groups	GO:0006468, GO:0006355, GO:0007165	protein phosphorylation, regulation of transcription, DNA-templated, signal transduction	GO:0005737	cytoplasm	GO:0004672	protein kinase activity	GO:0006468	protein phosphorylation		2.7.1.37 (2.7.11.12, 2.7.11.13, 2.7.11.21, 2.7.11.22, 2.7.11.24, 2.7.11.25,2.7.11.30 and 2.7.12.1)		Q4GZ66	S	2	1	0.00358483	76.728	51.714
+	3.33152	2.99929	Tb927.7.3760:mRNA-p1	31	Tb927.7.3760:mRNA-p1	Tb927.7.3760:mRNA-p1	KGTGASRKGIDSRKGSVSSHSSGPKKVKKLN	Tb927.7.3760	phosphatidylserine synthase, putative	7775	Tb927.7.3760	Tb927.7.3760:mRNA	Tb927_07_v5.1:983,135..985,942(-)	phosphatidylserine synthase, putative	Tb927.7.3760	PF03034	Phosphatidyl serine synthase															GO:0006659	phosphatidylserine biosynthetic process	GO:0005737	cytoplasm	GO:0003882	CDP-diacylglycerol-serine O-phosphatidyltransferase activity			2.7.8.29 (L-serine-phosphatidylethanolamine phosphatidyltransferase)	2.7.8.29 (L-serine-phosphatidylethanolamine phosphatidyltransferase)	1.54	Q57WJ1	S	2	0.999983	9.45e-07	131.57	119.07
+	2.39521	2.17918	Tb927.11.5660:mRNA-p1	91	Tb927.11.5660:mRNA-p1	Tb927.11.5660:mRNA-p1	EETSCAKSARTDRKHSYSPSPFEGRIPAALK	Tb927.11.5660	hypothetical protein, conserved	4486	Tb927.11.5660	Tb927.11.5660:mRNA	Tb927_11_v5.1:1,599,442..1,600,904(+)	hypothetical protein, conserved	Tb927.11.5660																			GO:0005930, GO:0005737	axoneme, cytoplasm								Q385K2	S	3	0.844442	0.000374346	67.927	55.131
+	4.17617	3.4589	Tb927.11.11020:mRNA-p1	1307	Tb927.11.11020:mRNA-p1	Tb927.11.11020:mRNA-p1	MRNGSFVSGSAQRKHSSPQRQTIRAAQSGSC	Tb927.11.11020	hypothetical protein, conserved	2984	Tb927.11.11020	Tb927.11.11020:mRNA	Tb927_11_v5.1:2,945,367..2,950,632(+)	hypothetical protein, conserved	Tb927.11.11020	PF00637	Region in Clathrin and VPS			PS50089	Zinc finger RING-type profile	SM00184		SSF50978;SSF57850	WD40 repeat-like;RING/U-box					GO:0005515, GO:0008270	protein binding, zinc ion binding	GO:0006886, GO:0016192	intracellular protein transport, vesicle-mediated transport										Q383H6	S	2	0.962561	0.0541448	51.445	39.677
+	5.99925	2.66755	Tb927.10.15190:mRNA-p1	172	Tb927.10.15190:mRNA-p1	Tb927.10.15190:mRNA-p1	VPGDPSAQSVWHRKKSDVSADLYDNRLRVSN	Tb927.10.15190	Basal body protein	1714	Tb927.10.15190	Tb927.10.15190:mRNA	Tb927_10_v5.1:3,704,248..3,706,624(+)	Basal body protein	Tb927.10.15190																			GO:0036064	ciliary basal body								Q387Z2	S	2	1	2.02e-12	157.57	127.23
+	2.8175	2.12294	Tb927.10.15190:mRNA-p1	175	Tb927.10.15190:mRNA-p1	Tb927.10.15190:mRNA-p1	DPSAQSVWHRKKSDVSADLYDNRLRVSNDED	Tb927.10.15190	Basal body protein	1715	Tb927.10.15190	Tb927.10.15190:mRNA	Tb927_10_v5.1:3,704,248..3,706,624(+)	Basal body protein	Tb927.10.15190																			GO:0036064	ciliary basal body								Q387Z2	S	2	1	2.02e-12	157.57	127.23
+	2.91772	2.20005	Tb927.8.5740:mRNA-p1	107	Tb927.8.5740:mRNA-p1	Tb927.8.5740:mRNA-p1	GEAEEQMQRDKMKKKSEDDQRRRDEQKQVMS	Tb927.8.5740	proteasome 26S non-ATPase subunit 9, putative	8964	Tb927.8.5740	Tb927.8.5740:mRNA	Tb927_08_v5.1:1,697,414..1,698,126(+)	proteasome 26S non-ATPase subunit 9, putative	Tb927.8.5740									SSF50156	PDZ domain-like					GO:0005515	protein binding			GO:0005929, GO:0005737, GO:0005838	cilium, cytoplasm, proteasome regulatory particle	GO:0004175	endopeptidase activity	GO:0043161	proteasome-mediated ubiquitin-dependent protein catabolic process			0.3	Q57X08	S	2	1	0.00954499	90.913	72.688
+	3.77301	2.0273	Tb927.11.550:mRNA-p1	205	Tb927.11.550:mRNA-p1	Tb927.11.550:mRNA-p1	DFDFIKSREEFEKKKSEFEKAKEDAKNHSKA	Tb927.11.550	hypothetical protein SCD6.10	4461	Tb927.11.550	Tb927.11.550:mRNA	Tb927_11_v5.1:137,858..141,186(-)	hypothetical protein SCD6.10	Tb927.11.550	PF12701	Scd6-like Sm domain			PS51512;PS51513;PS51536	DFDF domain profile;FFD box profile;TFG box profile			SSF50182	Sm-like ribonucleoproteins									GO:0000932, GO:0005737	P-body, cytoplasm	GO:0003729	mRNA binding					-0.25	Q387J6	S	2	1	0.0186934	87.568	44.271
+	2.32032	2.79388	Tb927.10.3990:mRNA-p1	22	Tb927.10.3990:mRNA-p1	Tb927.10.3990:mRNA-p1	WREGLKAPTKDVRKKTEDVESRRNVTFEEYG	Tb927.10.3990	DHH1	10722	Tb927.10.3990	Tb927.10.3990:mRNA	Tb927_10_v5.1:1,055,281..1,057,781(-)	DHH1	Tb927.10.3990	PF00270;PF00271	DEAD/DEAH box helicase;Helicase conserved C-terminal domain			PS51192;PS51194;PS51195	Superfamilies 1 and 2 helicase ATP-binding type-1 domain profile;Superfamilies 1 and 2 helicase C-terminal domain profile;DEAD-box RNA helicase Q motif profile	SM00487;SM00490	;	SSF52540	P-loop containing nucleoside triphosphate hydrolases					GO:0005524, GO:0003676	ATP binding, nucleic acid binding			GO:0000932	P-body	GO:0005524, GO:0008026, GO:0003729	ATP binding, ATP-dependent helicase activity, mRNA binding				3.6.4.13 (RNA helicase)	-0.33	Q38BK1	T	2	1	0.00157743	97.273	85.542
+	1.17997	-3.53516	Tb927.1.4220.1:mRNA-p1;Tb927.1.4220.2:mRNA-p1	54;83	Tb927.1.4220.1:mRNA-p1	Tb927.1.4220.1:mRNA-p1	GSPRRKLELDDEGSQSLLSNPSQPVASGGAV	Tb927.1.4220.1	Ydr279p protein family (RNase H2 complex component), putative	981																																		S	3	0.999996	6.74e-10	98.832	92.755
+	4.95374	2.11165	Tb927.9.15060:mRNA-p1	17	Tb927.9.15060:mRNA-p1	Tb927.9.15060:mRNA-p1	PVYDVAVSKSKKRKLSTDGVDPPPVRGEERR	Tb927.9.15060	rRNA processing protein, putative	9567	Tb927.9.15060	Tb927.9.15060:mRNA	Tb927_09_v5.1:2,350,792..2,351,596(+)	rRNA processing protein, putative	Tb927.9.15060	PF05890	Eukaryotic rRNA processing protein EBP2																	GO:0005730, GO:0005634	nucleolus, nucleus			GO:0042254	ribosome biogenesis			0.81	Q38CZ4	S	2	0.997208	9.08e-05	112.67	94.087
+	2.46883	2.86435	Tb927.10.10050:mRNA-p1	658	Tb927.10.10050:mRNA-p1	Tb927.10.10050:mRNA-p1	RDVADQSSEMGKRKLSANGNSKATYAEAVLE	Tb927.10.10050	hypothetical protein, conserved	1176	Tb927.10.10050	Tb927.10.10050:mRNA	Tb927_10_v5.1:2,474,041..2,479,372(+)	hypothetical protein, conserved	Tb927.10.10050																			GO:0005737	cytoplasm			GO:0010608	posttranscriptional regulation of gene expression				Q389X2	S	2	0.998843	0.00775928	57.042	37.948
+	4.41843	6.30638	Tb927.11.1980:mRNA-p1	36	Tb927.11.1980:mRNA-p1	Tb927.11.1980:mRNA-p1	FREMNVDRIISLRKLSEEELRTAVPDDDQRN	Tb927.11.1980	zinc finger protein family member, putative	3957	Tb927.11.1980	Tb927.11.1980:mRNA	Tb927_11_v5.1:574,253..575,885(+)	zinc finger protein family member, putative	Tb927.11.1980	PF00642	Zinc finger C-x8-C-x5-C-x3-H type (and similar)			PS50103;PS51194	Zinc finger C3H1-type profile;Superfamilies 1 and 2 helicase C-terminal domain profile	SM00356		SSF52540;SSF90229	P-loop containing nucleoside triphosphate hydrolases;CCCH zinc finger					GO:0046872	metal ion binding			GO:0005737, GO:0005654	cytoplasm, nucleoplasm	GO:0003723, GO:0003729	RNA binding, mRNA binding					0.71	Q386W1	S	2	1	3.5e-05	176.61	53.746
+	4.95315	3.6691	Tb927.5.3280:mRNA-p1	526	Tb927.5.3280:mRNA-p1	Tb927.5.3280:mRNA-p1	KNKSKSGNSKQERKLSENSAEREVTAVRKIG	Tb927.5.3280	Basal body protein	6839	Tb927.5.3280	Tb927.5.3280:mRNA	Tb927_05_v5.1:1,083,945..1,087,829(-)	Basal body protein	Tb927.5.3280																			GO:0036064, GO:0005737	ciliary basal body, cytoplasm								Q57Z65	S	2	0.999815	0.00586658	70.54	57.503
+	5.49314	2.05213	Tb927.9.1350:mRNA-p1	112	Tb927.9.1350:mRNA-p1	Tb927.9.1350:mRNA-p1	QTAMDFISDQIQRKNSAPSLSFKEASKRSAP	Tb927.9.1350	hypothetical protein, conserved	9528	Tb927.9.1350	Tb927.9.1350:mRNA	Tb927_09_v5.1:339,079..340,763(-)	hypothetical protein, conserved	Tb927.9.1350																											0.41	Q38G06	S	2	1	5.52e-07	171.11	138.11
+	2.45616	-2.63256	Tb927.3.4710:mRNA-p1	308	Tb927.3.4710:mRNA-p1	Tb927.3.4710:mRNA-p1	LNSTLCEKKPESDAVTPPKIQTSADVPLTQS	Tb927.3.4710	hypothetical protein, conserved	11503	Tb927.3.4710	Tb927.3.4710:mRNA	Tb927_03_v5.1:1,329,115..1,332,832(-)	hypothetical protein, conserved	Tb927.3.4710																			GO:0005737	cytoplasm								Q582R4	T	2	1	3.85e-06	119.55	99.3
+	4.16397	2.21275	Tb927.8.3700:mRNA-p1	581	Tb927.8.3700:mRNA-p1	Tb927.8.3700:mRNA-p1	ALSKSRLRKPTLAMTSPNRRRLNHVQLLESA	Tb927.8.3700	hypothetical protein, conserved	8684	Tb927.8.3700	Tb927.8.3700:mRNA	Tb927_08_v5.1:1,106,333..1,112,017(-)	hypothetical protein, conserved	Tb927.8.3700																												Q580Z0	S	2	0.786455	0.000770239	92.8	77.701
+	2.55938	3.75502	Tb927.10.4940:mRNA-p1;Tb11.v5.0596.1-p1	97;130	Tb927.10.4940:mRNA-p1	Tb927.10.4940:mRNA-p1	AMKKIRKDLIVKRKQSLNVHTERDLLSDAKL	Tb927.10.4940	Nuclear Dbf2-related kinase	595	Tb927.10.4940	Tb927.10.4940:mRNA	Tb927_10_v5.1:1,228,866..1,230,209(-)	Nuclear Dbf2-related kinase	Tb927.10.4940	PF00069	Protein kinase domain			PS50011	Protein kinase domain profile	SM00220		SSF56112	Protein kinase-like (PK-like)					GO:0005524, GO:0004672, GO:0016772	ATP binding, protein kinase activity, transferase activity, transferring phosphorus-containing groups	GO:0006468	protein phosphorylation	GO:0005737, GO:0005829, GO:0020023	cytoplasm, cytosol, kinetoplast	GO:0005524, GO:0004672	ATP binding, protein kinase activity	GO:0000281, GO:0006468, GO:0051726, GO:1902412	mitotic cytokinesis, protein phosphorylation, regulation of cell cycle, regulation of mitotic cytokinesis			0.08	Q38BA7	S	3	1	8.13e-05	98.592	82.243
+	2.89137	2.7355	Tb927.4.2920:mRNA-p1	155	Tb927.4.2920:mRNA-p1	Tb927.4.2920:mRNA-p1	SSPTNRDDSTAHRKQSMGQGGGSPSAAKKGG	Tb927.4.2920	hypothetical protein, conserved	6293	Tb927.4.2920	Tb927.4.2920:mRNA	Tb927_04_v5.1:774,722..778,078(+)	hypothetical protein, conserved	Tb927.4.2920																											-0.42	Q583W9	S	2	1	4.68e-09	140.2	103.91
+	3.03143	4.96932	Tb927.6.4650:mRNA-p1	73	Tb927.6.4650:mRNA-p1	Tb927.6.4650:mRNA-p1	GIGEDTVIVYVGKKQSVQQLASKSGGCASPS	Tb927.6.4650	UV excision repair RAD23 protein, putative	7289	Tb927.6.4650	Tb927.6.4650:mRNA	Tb927_06_v5.1:1,298,731..1,300,610(+)	UV excision repair RAD23 protein, putative	Tb927.6.4650	PF00240;PF00627;PF09280	Ubiquitin family;UBA/TS-N domain;XPC-binding domain			PS50030;PS50053	Ubiquitin-associated domain (UBA) profile;Ubiquitin domain profile	SM00165;SM00213	;	SSF101238;SSF46934;SSF54236	XPC-binding domain;UBA-like;Ubiquitin-like					GO:0003684, GO:0005515	damaged DNA binding, protein binding	GO:0006289, GO:0043161	nucleotide-excision repair, proteasome-mediated ubiquitin-dependent protein catabolic process	GO:0097014, GO:0005737, GO:0031981, GO:0005654	ciliary plasm, cytoplasm, nuclear lumen, nucleoplasm							0.43	Q587D1	S	2	1	5.62e-08	176.98	124.16
+	5.09323	3.79429	Tb927.4.2400:mRNA-p1	1462	Tb927.4.2400:mRNA-p1	Tb927.4.2400:mRNA-p1	LTPGEARIAEARKRGSLMSGS__________	Tb927.4.2400	hypothetical protein, conserved	6224	Tb927.4.2400	Tb927.4.2400:mRNA	Tb927_04_v5.1:619,190..623,970(+)	hypothetical protein, conserved	Tb927.4.2400	PF13418	Galactose oxidase, central domain							SSF117281	Kelch motif									GO:0035869, GO:0005737	ciliary transition zone, cytoplasm							-0.07	Q584E7	S	2	0.999991	0.00122757	107.06	99.905
+	4.72094	2.58982	Tb927.8.3870:mRNA-p1	1084	Tb927.8.3870:mRNA-p1	Tb927.8.3870:mRNA-p1	SSDVVEDFGVTGRKRSLSHYEGESEEILRKV	Tb927.8.3870	Nucleolar protein 127	8720	Tb927.8.3870	Tb927.8.3870:mRNA	Tb927_08_v5.1:1,151,890..1,155,753(-)	Nucleolar protein 127	Tb927.8.3870	PF05022	SRP40, C-terminal domain																	GO:0005730, GO:0005634	nucleolus, nucleus							-0.98	Q581A7	S	3	0.999725	3.87e-26	205.98	189.05
+	2.07633	2.34715	Tb927.11.7213:mRNA-p1;Tb11.02.5080b.1-p1	8;8	Tb927.11.7213:mRNA-p1	Tb927.11.7213:mRNA-p1	________MIGLRKRSSESDDEPVPSSFLLR	Tb927.11.7213	Endoplasmic Reticulum-Golgi Intermediate Compartment (ERGIC)/Endoplasmic reticulum vesicle transport	191	Tb927.11.7213	Tb927.11.7213:mRNA	Tb927_11_v5.1:2,022,555..2,023,880(-)	Endoplasmic Reticulum-Golgi Intermediate Compartment (ERGIC)/Endoplasmic reticulum vesicle transporter, putative	Tb927.11.7213	PF07970;PF13850	Endoplasmic reticulum vesicle transporter;Endoplasmic Reticulum-Golgi Intermediate Compartment (ERGIC)																										Q384U8	S	3	0.999963	2.19e-39	221.47	211.9
+	4.41848	4.17152	Tb927.3.3850:mRNA-p1	100	Tb927.3.3850:mRNA-p1	Tb927.3.3850:mRNA-p1	ATSMGSAVDCQLRKSSAGTQQGDHSYYQQQR	Tb927.3.3850	COPII coat assembly protein sec16	5755	Tb927.3.3850	Tb927.3.3850:mRNA	Tb927_03_v5.1:1,066,388..1,070,719(+)	COPII coat assembly protein sec16	Tb927.3.3850	PF12931	Sec23-binding domain of Sec16																	GO:0070971	endoplasmic reticulum exit site			GO:0006888, GO:0007030, GO:0007029, GO:0070973, GO:0051046	ER to Golgi vesicle-mediated transport, Golgi organization, endoplasmic reticulum organization, protein localization to endoplasmic reticulum exit site, regulation of secretion			-0.78	Q57WC1	S	3	0.998763	3.5e-22	172.69	151.45
+	4.82568	3.17692	Tb927.7.6820:mRNA-p1	114	Tb927.7.6820:mRNA-p1	Tb927.7.6820:mRNA-p1	SGTPIVRTSSPGRKSSSTSEEVKKAEKGSLS	Tb927.7.6820	hypothetical protein, conserved	8143	Tb927.7.6820	Tb927.7.6820:mRNA	Tb927_07_v5.1:1,888,189..1,889,245(-)	hypothetical protein, conserved	Tb927.7.6820																											0.46	Q57Y47	S	2	0.996176	2.06e-11	199.84	133.96
+	2.51189	2.63128	Tb927.7.6820:mRNA-p1	115	Tb927.7.6820:mRNA-p1	Tb927.7.6820:mRNA-p1	GTPIVRTSSPGRKSSSTSEEVKKAEKGSLSI	Tb927.7.6820	hypothetical protein, conserved	8144	Tb927.7.6820	Tb927.7.6820:mRNA	Tb927_07_v5.1:1,888,189..1,889,245(-)	hypothetical protein, conserved	Tb927.7.6820																											0.46	Q57Y47	S	2	0.913077	5.57e-05	112.08	58.873
+	5.87659	2.42833	Tb927.7.6820:mRNA-p1	117	Tb927.7.6820:mRNA-p1	Tb927.7.6820:mRNA-p1	PIVRTSSPGRKSSSTSEEVKKAEKGSLSIHA	Tb927.7.6820	hypothetical protein, conserved	8145	Tb927.7.6820	Tb927.7.6820:mRNA	Tb927_07_v5.1:1,888,189..1,889,245(-)	hypothetical protein, conserved	Tb927.7.6820																											0.46	Q57Y47	S	2	0.85975	3.04e-06	142.4	116.7
+	5.15627	3.74475	Tb927.3.3850:mRNA-p1	103	Tb927.3.3850:mRNA-p1	Tb927.3.3850:mRNA-p1	MGSAVDCQLRKSSAGTQQGDHSYYQQQRQPS	Tb927.3.3850	COPII coat assembly protein sec16	11488	Tb927.3.3850	Tb927.3.3850:mRNA	Tb927_03_v5.1:1,066,388..1,070,719(+)	COPII coat assembly protein sec16	Tb927.3.3850	PF12931	Sec23-binding domain of Sec16																	GO:0070971	endoplasmic reticulum exit site			GO:0006888, GO:0007030, GO:0007029, GO:0070973, GO:0051046	ER to Golgi vesicle-mediated transport, Golgi organization, endoplasmic reticulum organization, protein localization to endoplasmic reticulum exit site, regulation of secretion			-0.78	Q57WC1	T	3	0.999977	2.69e-07	114.9	100.89
+	4.99716	2.5629	Tb927.9.11830:mRNA-p1	344	Tb927.9.11830:mRNA-p1	Tb927.9.11830:mRNA-p1	PISGEGGHNTPLRKSSSGVEGDGASPETIKA	Tb927.9.11830	hypothetical protein, conserved	9399	Tb927.9.11830	Tb927.9.11830:mRNA	Tb927_09_v5.1:1,843,058..1,846,037(+)	hypothetical protein, conserved	Tb927.9.11830																												Q38DL1	S	2	0.778144	0.00042125	66.609	50.625
+	2.11402	2.81603	Tb927.4.2265:mRNA-p1	11	Tb927.4.2265:mRNA-p1	Tb927.4.2265:mRNA-p1	_____MTQNKVRKSSSIISTIRGALSFTRKD	Tb927.4.2265	hypothetical protein	6199	Tb927.4.2265	Tb927.4.2265:mRNA	Tb927_04_v5.1:587,010..588,668(+)	hypothetical protein	Tb927.4.2265																													S	2	0.999226	4.28e-05	119.65	106.48
+	3.19066	2.50704	Tb927.7.3820:mRNA-p1	619	Tb927.7.3820:mRNA-p1	Tb927.7.3820:mRNA-p1	GSFSSKPSTTTSARKSGTFVRNYAPISSLSF	Tb927.7.3820	hypothetical protein, conserved	7786	Tb927.7.3820	Tb927.7.3820:mRNA	Tb927_07_v5.1:996,149..998,553(-)	hypothetical protein, conserved	Tb927.7.3820	PF00400	WD domain, G-beta repeat			PS50082;PS50294	Trp-Asp (WD) repeats profile;Trp-Asp (WD) repeats circular profile	SM00320		SSF50978	WD40 repeat-like					GO:0005515	protein binding											0.33	Q57UC9	S	2	0.999727	0.00527248	91.658	30.065
+	4.18002	2.31215	Tb927.7.4410:mRNA-p1	373	Tb927.7.4410:mRNA-p1	Tb927.7.4410:mRNA-p1	RLAKVEVRPRQLQRKSSFNAVETHRGRTSRS	Tb927.7.4410	hypothetical protein, conserved	7853	Tb927.7.4410	Tb927.7.4410:mRNA	Tb927_07_v5.1:1,170,782..1,174,167(-)	hypothetical protein, conserved	Tb927.7.4410																												Q57X57	S	3	1	2.69e-06	126.42	112.46
+	1.42182	3.64628	Tb927.10.2880:mRNA-p1	1515	Tb927.10.2880:mRNA-p1	Tb927.10.2880:mRNA-p1	NGTGGRATSTGLQRKSSVLGRFPRLGYDRAA	Tb927.10.2880	Voltage-dependent calcium channel subunit, putative	1994	Tb927.10.2880	Tb927.10.2880:mRNA	Tb927_10_v5.1:736,232..745,190(+)	Voltage-dependent calcium channel subunit, putative	Tb927.10.2880	PF00520	Ion transport protein							SSF81324	Voltage-gated potassium channels			GO:0016020	membrane	GO:0005216	ion channel activity	GO:0006811, GO:0055085	ion transport, transmembrane transport	GO:0097014, GO:0005929, GO:0000331, GO:0005737, GO:0031981	ciliary plasm, cilium, contractile vacuole, cytoplasm, nuclear lumen	GO:0005216	ion channel activity	GO:0044782, GO:0006811	cilium organization, ion transport			-0.53	Q38BV7	S	2	1	0.002092	90.149	56.273
+	4.99504	2.79479	Tb927.3.2690:mRNA-p1	660	Tb927.3.2690:mRNA-p1	Tb927.3.2690:mRNA-p1	LCPYATSQLYCTRKTSIVSCGQRNSGGSTLS	Tb927.3.2690	AGC/RSK family serine/threonine kinase, putative	5560	Tb927.3.2690	Tb927.3.2690:mRNA	Tb927_03_v5.1:682,253..686,686(-)	AGC/RSK family serine/threonine kinase, putative	Tb927.3.2690	PF00069	Protein kinase domain			PS50011	Protein kinase domain profile	SM00220		SSF56112	Protein kinase-like (PK-like)					GO:0005524, GO:0004672, GO:0016772	ATP binding, protein kinase activity, transferase activity, transferring phosphorus-containing groups	GO:0006468	protein phosphorylation			GO:0005524, GO:0004674	ATP binding, protein serine/threonine kinase activity	GO:0006468	protein phosphorylation	2.7.11.1 (Non-specific serine/threonine protein kinase)	2.7.11.1 (Non-specific serine/threonine protein kinase)		Q582Y1	S	2	0.985353	0.00171471	68.329	55.836
+	4.99504	2.79479	Tb927.3.2690:mRNA-p1	663	Tb927.3.2690:mRNA-p1	Tb927.3.2690:mRNA-p1	YATSQLYCTRKTSIVSCGQRNSGGSTLSCNA	Tb927.3.2690	AGC/RSK family serine/threonine kinase, putative	5561	Tb927.3.2690	Tb927.3.2690:mRNA	Tb927_03_v5.1:682,253..686,686(-)	AGC/RSK family serine/threonine kinase, putative	Tb927.3.2690	PF00069	Protein kinase domain			PS50011	Protein kinase domain profile	SM00220		SSF56112	Protein kinase-like (PK-like)					GO:0005524, GO:0004672, GO:0016772	ATP binding, protein kinase activity, transferase activity, transferring phosphorus-containing groups	GO:0006468	protein phosphorylation			GO:0005524, GO:0004674	ATP binding, protein serine/threonine kinase activity	GO:0006468	protein phosphorylation	2.7.11.1 (Non-specific serine/threonine protein kinase)	2.7.11.1 (Non-specific serine/threonine protein kinase)		Q582Y1	S	2	0.999938	0.00171471	68.329	55.836
+	4.7133	3.30621	Tb927.11.10200:mRNA-p1	72	Tb927.11.10200:mRNA-p1	Tb927.11.10200:mRNA-p1	RKRSESSKKSAGKKTSSAPSLLPQIKVKSAK	Tb927.11.10200	hypothetical protein, conserved	2835	Tb927.11.10200	Tb927.11.10200:mRNA	Tb927_11_v5.1:2,728,613..2,730,841(+)	hypothetical protein, conserved	Tb927.11.10200																											-0.39	Q383Q9	S	2	0.960886	2.49e-15	175.77	153.27
+	3.36933	2.77364	Tb927.11.10200:mRNA-p1	76	Tb927.11.10200:mRNA-p1	Tb927.11.10200:mRNA-p1	ESSKKSAGKKTSSAPSLLPQIKVKSAKQGKA	Tb927.11.10200	hypothetical protein, conserved	2837	Tb927.11.10200	Tb927.11.10200:mRNA	Tb927_11_v5.1:2,728,613..2,730,841(+)	hypothetical protein, conserved	Tb927.11.10200																											-0.39	Q383Q9	S	2	0.999745	2.49e-15	175.77	153.27
+	2.78618	2.59613	Tb927.3.1400:mRNA-p1	271	Tb927.3.1400:mRNA-p1	Tb927.3.1400:mRNA-p1	QQKPYHQPFATGRKTSYELQYERYLQSQNCR	Tb927.3.1400	alpha-tubulin N-acetyltransferase, putative	5398	Tb927.3.1400	Tb927.3.1400:mRNA	Tb927_03_v5.1:349,867..351,680(+)	alpha-tubulin N-acetyltransferase, putative	Tb927.3.1400	PF05301	GNAT acetyltransferase, Mec-17							SSF55729	Acyl-CoA N-acyltransferases (Nat)					GO:0019799	tubulin N-acetyltransferase activity	GO:0071929	alpha-tubulin acetylation	GO:0097014, GO:0005737, GO:0031981	ciliary plasm, cytoplasm, nuclear lumen	GO:0019799	tubulin N-acetyltransferase activity			2.3.1.108 (Alpha-tubulin N-acetyltransferase)	2.3.1.108 (Alpha-tubulin N-acetyltransferase)		Q57XX3	S	2	0.935155	0.000509408	91.28	69.505
+	4.0198	3.70806	Tb927.7.3560:mRNA-p1	1207	Tb927.7.3560:mRNA-p1	Tb927.7.3560:mRNA-p1	TPATRRSEGEDSRKVTISANRDSFGTAAART	Tb927.7.3560	Component of motile flagella 7	11914	Tb927.7.3560	Tb927.7.3560:mRNA	Tb927_07_v5.1:921,395..926,896(-)	Component of motile flagella 7	Tb927.7.3560	PF00400	WD domain, G-beta repeat			PS50082;PS50294	Trp-Asp (WD) repeats profile;Trp-Asp (WD) repeats circular profile	SM00320		SSF50978	WD40 repeat-like					GO:0005515	protein binding			GO:0016607	nuclear speck			GO:0060285	cilium-dependent cell motility			-0.58	Q57WH1	T	3	0.999895	2.02e-05	89.979	77.6
+	3.80124	3.2935	Tb927.10.12820:mRNA-p1	44	Tb927.10.12820:mRNA-p1	Tb927.10.12820:mRNA-p1	LAPCVTADGREGRLASETAVSPSASAMAIGR	Tb927.10.12820	hypothetical protein, conserved	1368	Tb927.10.12820	Tb927.10.12820:mRNA	Tb927_10_v5.1:3,114,222..3,117,289(-)	hypothetical protein, conserved	Tb927.10.12820									SSF54001	Cysteine proteinases																	-3.36	Q388W4	S	2	0.995017	1.08e-06	106.86	93.497
+	5.16979	2.44563	Tb927.10.7810:mRNA-p1	634	Tb927.10.7810:mRNA-p1	Tb927.10.7810:mRNA-p1	SNNLGVTREARQRLASDAAAEAIDTRFQSKL	Tb927.10.7810	Pre-rRNA-processing protein ESF1, putative	2524	Tb927.10.7810	Tb927.10.7810:mRNA	Tb927_10_v5.1:1,956,666..1,958,999(-)	Pre-rRNA-processing protein ESF1, putative	Tb927.10.7810																			GO:0005730, GO:0005634	nucleolus, nucleus							0.12	Q38AI3	S	2	1	3.11e-06	107.03	89.397
+	1.10362	2.97619	Tb927.4.620:mRNA-p1	1999	Tb927.4.620:mRNA-p1	Tb927.4.620:mRNA-p1	PRRMSVAERRAAKLASIHVEDPNRLAANAWI	Tb927.4.620	hypothetical protein, conserved	6534	Tb927.4.620	Tb927.4.620:mRNA	Tb927_04_v5.1:175,573..183,445(-)	hypothetical protein, conserved	Tb927.4.620																			GO:0005929, GO:0005737	cilium, cytoplasm							-0.14	Q57ZZ0	S	3	1	0.000933273	65.495	54.236
+	2.40393	-2.36962	Tb927.10.12820:mRNA-p1	49	Tb927.10.12820:mRNA-p1	Tb927.10.12820:mRNA-p1	TADGREGRLASETAVSPSASAMAIGRGARFN	Tb927.10.12820	hypothetical protein, conserved	1369	Tb927.10.12820	Tb927.10.12820:mRNA	Tb927_10_v5.1:3,114,222..3,117,289(-)	hypothetical protein, conserved	Tb927.10.12820									SSF54001	Cysteine proteinases																	-3.36	Q388W4	S	2	0.998259	1.09e-15	159.67	147.04
+	7.28157	4.64261	Tb927.2.4090:mRNA-p1	197	Tb927.2.4090:mRNA-p1	Tb927.2.4090:mRNA-p1	THCLSTRHGGVQRLESIVNASGVAVGSGNKS	Tb927.2.4090	signal recognition particle receptor beta subunit, putative	5089	Tb927.2.4090	Tb927.2.4090:mRNA	Tb927_02_v5.1:718,375..719,837(-)	signal recognition particle receptor beta subunit, putative	Tb927.2.4090	PF09439	Signal recognition particle receptor beta subunit					SM00962		SSF52540	P-loop containing nucleoside triphosphate hydrolases					GO:0005525	GTP binding	GO:0006614	SRP-dependent cotranslational protein targeting to membrane	GO:0005783, GO:0005743, GO:0005635	endoplasmic reticulum, mitochondrial inner membrane, nuclear envelope							-0.82	Q586V9	S	2	1	9.84e-17	171.83	145.54
+	3.88157	3.56192	Tb927.8.5950:mRNA-p1	10	Tb927.8.5950:mRNA-p1	Tb927.8.5950:mRNA-p1	______MPPKRPKLESLCLTPSEKAVSITDT	Tb927.8.5950	mitogen-activated protein kinase kinase 4, putative	8979	Tb927.8.5950	Tb927.8.5950:mRNA	Tb927_08_v5.1:1,745,439..1,746,529(+)	mitogen-activated protein kinase kinase 4, putative	Tb927.8.5950	PF00069	Protein kinase domain			PS50011	Protein kinase domain profile	SM00220		SSF56112	Protein kinase-like (PK-like)					GO:0005524, GO:0004672, GO:0016772	ATP binding, protein kinase activity, transferase activity, transferring phosphorus-containing groups	GO:0006468	protein phosphorylation			GO:0005524, GO:0004672	ATP binding, protein kinase activity	GO:0006468	protein phosphorylation	2.7.1.- (Phosphotransferases with an alcohol group as acceptor.)	2.7.1.- (Phosphotransferases with an alcohol group as acceptor.)	0.3	Q57YJ6	S	2	1	3.33e-08	154.86	117.62
+	6.56864	2.67704	Tb927.9.10450:mRNA-p1	1215	Tb927.9.10450:mRNA-p1	Tb927.9.10450:mRNA-p1	ERREGKKRKQRERLESQEVLGERTIERLEYS	Tb927.9.10450	hypothetical protein, conserved	9316	Tb927.9.10450	Tb927.9.10450:mRNA	Tb927_09_v5.1:1,638,392..1,642,957(-)	hypothetical protein, conserved	Tb927.9.10450	PF07819	PGAP1-like protein			PS51257	Prokaryotic membrane lipoprotein lipid attachment site profile			SSF53474	alpha/beta-Hydrolases					GO:0016788	hydrolase activity, acting on ester bonds	GO:0006505, GO:0006886	GPI anchor metabolic process, intracellular protein transport	GO:0097014, GO:0005737, GO:0031981	ciliary plasm, cytoplasm, nuclear lumen							-0.5	Q38DX1	S	2	1	1.11e-08	167.59	114.8
+	1.63028	2.68417	Tb927.10.840:mRNA-p1;Tb11.v5.0753.1-p1	1115;104	Tb927.10.840:mRNA-p1	Tb927.10.840:mRNA-p1	LEESKKSSSRLHSDSTQTSAEELRSLMTKAR	Tb927.10.840	Flagellum attachment zone protein 6	10807	Tb927.10.840	Tb927.10.840:mRNA	Tb927_10_v5.1:217,604..224,393(+)	Flagellum attachment zone protein 6	Tb927.10.840	PF00400	WD domain, G-beta repeat			PS50082;PS50294	Trp-Asp (WD) repeats profile;Trp-Asp (WD) repeats circular profile	SM00320		SSF50978	WD40 repeat-like					GO:0005515	protein binding			GO:0005929, GO:0005856, GO:0043234	cilium, cytoskeleton, protein complex	GO:0005515	protein binding					-1.4	Q38CF6	T	2	0.9582	3.06e-09	140.95	127.19
+	4.03076	2.07942	Tb927.10.840:mRNA-p1;Tb11.v5.0753.1-p1	1114;103	Tb927.10.840:mRNA-p1	Tb927.10.840:mRNA-p1	ALEESKKSSSRLHSDSTQTSAEELRSLMTKA	Tb927.10.840	Flagellum attachment zone protein 6	2588	Tb927.10.840	Tb927.10.840:mRNA	Tb927_10_v5.1:217,604..224,393(+)	Flagellum attachment zone protein 6	Tb927.10.840	PF00400	WD domain, G-beta repeat			PS50082;PS50294	Trp-Asp (WD) repeats profile;Trp-Asp (WD) repeats circular profile	SM00320		SSF50978	WD40 repeat-like					GO:0005515	protein binding			GO:0005929, GO:0005856, GO:0043234	cilium, cytoskeleton, protein complex	GO:0005515	protein binding					-1.4	Q38CF6	S	2	0.998323	3.27e-40	242.09	224.16
+	1.71127	-2.60635	Tb927.7.1400:mRNA-p1	382	Tb927.7.1400:mRNA-p1	Tb927.7.1400:mRNA-p1	SSAVGDEFKLIMSPTSEDPGRAPSAASREAV	Tb927.7.1400	Tripartite Attachment Complex Protein 60	7412	Tb927.7.1400	Tb927.7.1400:mRNA	Tb927_07_v5.1:354,344..356,110(+)	Tripartite Attachment Complex Protein 60	Tb927.7.1400																			GO:0032473	cytoplasmic side of mitochondrial outer membrane	GO:0005515	protein binding					-0.08	Q57WR0	S	2	0.974015	0.000286628	98.281	88.368
+	4.09201	-2.29042	Tb927.10.12960:mRNA-p1	205	Tb927.10.12960:mRNA-p1	Tb927.10.12960:mRNA-p1	RLLLEHGLGANSGPGSLSGPRGAQRLEPPTR	Tb927.10.12960	Ras-related protein Rab5A	1397	Tb927.10.12960	Tb927.10.12960:mRNA	Tb927_10_v5.1:3,150,028..3,151,107(-)	Ras-related protein Rab5A	Tb927.10.12960	PF00071	Ras family			PS51419	small GTPase Rab1 family profile	SM00173;SM00174;SM00175;SM00176	;;;	SSF52540	P-loop containing nucleoside triphosphate hydrolases	TIGR00231	small_GTP: small GTP-binding protein domain	GO:0005622, GO:0016020	intracellular, membrane	GO:0005525, GO:0003924	GTP binding, GTPase activity	GO:0006886, GO:0006913, GO:0006184, GO:0015031, GO:0007165, GO:0007264	intracellular protein transport, nucleocytoplasmic transport, obsolete GTP catabolic process, protein transport, signal transduction, small GTPase mediated signal transduction			GO:0003924	GTPase activity	GO:0007264	small GTPase mediated signal transduction			-1.55	Q388V0	S	3	0.993587	2.31e-24	172.74	150.17
+	4.6568	2.17553	Tb927.10.4320:mRNA-p1;Tb10.v4.0044:mRNA-p1	193;193	Tb927.10.4320:mRNA-p1	Tb927.10.4320:mRNA-p1	PVRESTEEDVCKRLLSTAKPASTVKAPPSSL	Tb927.10.4320	hypothetical protein, conserved	159	Tb927.10.4320	Tb927.10.4320:mRNA	Tb927_10_v5.1:1,122,445..1,124,478(+)	hypothetical protein, conserved	Tb927.10.4320																												Q4FKP4	S	2	0.999319	3.19e-06	118.5	100.13
+	3.58784	2.59854	Tb927.7.960:mRNA-p1	215	Tb927.7.960:mRNA-p1	Tb927.7.960:mRNA-p1	LACLSEANGSRTRLLSQEQLKKQGSSIHHGG	Tb927.7.960	CMGC/SRPK protein kinase, putative	8316	Tb927.7.960	Tb927.7.960:mRNA	Tb927_07_v5.1:241,269..246,866(+)	CMGC/SRPK protein kinase, putative	Tb927.7.960	PF00069	Protein kinase domain			PS50011	Protein kinase domain profile	SM00220		SSF56112	Protein kinase-like (PK-like)					GO:0005524, GO:0004672, GO:0016772	ATP binding, protein kinase activity, transferase activity, transferring phosphorus-containing groups	GO:0006468	protein phosphorylation			GO:0005524, GO:0004674	ATP binding, protein serine/threonine kinase activity	GO:0006468	protein phosphorylation		2.7.1.37 (2.7.11.12, 2.7.11.13, 2.7.11.21, 2.7.11.22, 2.7.11.24, 2.7.11.25,2.7.11.30 and 2.7.12.1)		Q57VU2	S	2	1	0.00123779	118.03	24.367
+	2.04006	-2.67852	Tb927.7.3540:mRNA-p1	102	Tb927.7.3540:mRNA-p1	Tb927.7.3540:mRNA-p1	LHNYGRLLVHAPVTPSSEEPDRPTSSQHTPR	Tb927.7.3540	hypothetical protein, conserved	7639	Tb927.7.3540	Tb927.7.3540:mRNA	Tb927_07_v5.1:912,298..914,271(-)	hypothetical protein, conserved	Tb927.7.3540																											-1.48	Q57WG9	S	4	0.994597	2.4e-08	85.615	80.055
+	1.02246	-3.47143	Tb927.7.3540:mRNA-p1	115	Tb927.7.3540:mRNA-p1	Tb927.7.3540:mRNA-p1	TPSSEEPDRPTSSQHTPRLAQRGPSNVGSGS	Tb927.7.3540	hypothetical protein, conserved	11903	Tb927.7.3540	Tb927.7.3540:mRNA	Tb927_07_v5.1:912,298..914,271(-)	hypothetical protein, conserved	Tb927.7.3540																											-1.48	Q57WG9	T	4	0.897802	4.06e-13	110.9	105.5
+	2.73528	2.18761	Tb927.10.5240:mRNA-p1;Tb11.v5.0233.1-p1	882;882	Tb927.10.5240:mRNA-p1	Tb927.10.5240:mRNA-p1	GSTQYSFSNIYTRLNSVDYTQQAKITASALQ	Tb927.10.5240	cAMP binding protein, putative	361	Tb927.10.5240	Tb927.10.5240:mRNA	Tb927_10_v5.1:1,296,634..1,302,360(+)	cAMP binding protein, putative	Tb927.10.5240	PF00027;PF00168	Cyclic nucleotide-binding domain;C2 domain			PS50042	cAMP/cGMP binding motif profile	SM00100;SM00239	;	SSF49562;SSF51206	C2 domain (Calcium/lipid-binding domain, CaLB);cAMP-binding domain-like					GO:0005515	protein binding			GO:0005737	cytoplasm								Q38B79	S	2	1	2.84e-07	138.31	121.09
+	3.85698	2.49159	Tb927.11.10280:mRNA-p1	198	Tb927.11.10280:mRNA-p1	Tb927.11.10280:mRNA-p1	QKAQLASTVRVERLRSDGTSRCGKKGSVKVP	Tb927.11.10280	metallo-peptidase, Clan MC, Family M14, putative	2862	Tb927.11.10280	Tb927.11.10280:mRNA	Tb927_11_v5.1:2,744,274..2,748,583(+)	metallo-peptidase, Clan MC, Family M14, putative	Tb927.11.10280	PF00246	Zinc carboxypeptidase							SSF53187	Zn-dependent exopeptidases					GO:0004181, GO:0008270	metallocarboxypeptidase activity, zinc ion binding	GO:0006508	proteolysis	GO:0005737	cytoplasm			GO:0006508	proteolysis				Q383Q1	S	2	0.995797	0.00910581	82.912	45.182
+	6.32903	4.16129	Tb927.10.14150:mRNA-p1	117	Tb927.10.14150:mRNA-p1	Tb927.10.14150:mRNA-p1	IEVRKKHDEYVKKLRSLTDDLGGFKSVEEFD	Tb927.10.14150	nuclear segregation protein, putative	1497	Tb927.10.14150	Tb927.10.14150:mRNA	Tb927_10_v5.1:3,437,405..3,439,054(-)	nuclear segregation protein, putative	Tb927.10.14150																			GO:0042175, GO:0005844, GO:0030529	nuclear outer membrane-endoplasmic reticulum membrane network, polysome, ribonucleoprotein complex	GO:0003723, GO:0003729	RNA binding, mRNA binding	GO:0007059, GO:0051321, GO:0010608, GO:0007088	chromosome segregation, meiotic cell cycle, posttranscriptional regulation of gene expression, regulation of mitotic nuclear division			-1.23	Q388I7	S	2	0.999986	1.75e-12	173.04	127.6
+	1.37915	3.67701	Tb927.11.11080:mRNA-p1	71	Tb927.11.11080:mRNA-p1	Tb927.11.11080:mRNA-p1	WPCGKKATFKLQSRLSDDGSNNNVPAASTVD	Tb927.11.11080	Nucleoporin NUP149	2986	Tb927.11.11080	Tb927.11.11080:mRNA	Tb927_11_v5.1:2,966,724..2,971,255(+)	Nucleoporin NUP149	Tb927.11.11080																			GO:0005643, GO:0005634	nuclear pore, nucleus			GO:0006406	mRNA export from nucleus			-0.13	Q383H0	S	3	0.762844	5.53e-12	108.19	89.837
+	1.50495	3.26916	Tb927.9.5040:mRNA-p1	920	Tb927.9.5040:mRNA-p1	Tb927.9.5040:mRNA-p1	KSNRAQWERVLETRLSTSSGNNSSTR_____	Tb927.9.5040	cAMP-specific phosphodiesterase	9898	Tb927.9.5040	Tb927.9.5040:mRNA	Tb927_09_v5.1:903,439..908,393(+)	cAMP-specific phosphodiesterase	Tb927.9.5040	PF00233;PF01590	3'5'-cyclic nucleotide phosphodiesterase;GAF domain					SM00065;SM00471	;	SSF109604;SSF55781	HD-domain/PDEase-like;GAF domain-like					GO:0004114, GO:0005515	3',5'-cyclic-nucleotide phosphodiesterase activity, protein binding	GO:0007165	signal transduction	GO:0005930, GO:0005737	axoneme, cytoplasm	GO:0004114	3',5'-cyclic-nucleotide phosphodiesterase activity	GO:0008283	cell proliferation	3.1.4.52 (Cyclic-guanylate-specific phosphodiesterase)	3.1.4.35 (3',5'-cyclic-GMP phosphodiesterase)	0.49	Q38F46	S	2	0.970451	2.66e-09	143.46	132.29
+	3.16983	2.82398	Tb927.2.4060:mRNA-p1	152	Tb927.2.4060:mRNA-p1	Tb927.2.4060:mRNA-p1	TASSSLTSISIDHRLSSTTTGSARAAGSGPL	Tb927.2.4060	Dynein intermediate chain 138	5085	Tb927.2.4060	Tb927.2.4060:mRNA	Tb927_02_v5.1:715,419..718,164(-)	Dynein intermediate chain 138	Tb927.2.4060	PF00400	WD domain, G-beta repeat			PS50294	Trp-Asp (WD) repeats circular profile	SM00320		SSF50978	WD40 repeat-like					GO:0005515	protein binding			GO:0005930, GO:0097014, GO:0005737, GO:0005856, GO:0030286	axoneme, ciliary plasm, cytoplasm, cytoskeleton, dynein complex	GO:0003774	motor activity	GO:0007018	microtubule-based movement			-0.32	Q586W0	S	2	0.989186	0.000334345	85.469	70.097
+	6.32013	2.43821	Tb927.9.7690:mRNA-p1	872	Tb927.9.7690:mRNA-p1	Tb927.9.7690:mRNA-p1	RQQQHSNQQGGNSRLSTEGILKSFILSMESE	Tb927.9.7690	hypothetical protein, conserved	10048	Tb927.9.7690	Tb927.9.7690:mRNA	Tb927_09_v5.1:1,253,940..1,260,092(-)	hypothetical protein, conserved	Tb927.9.7690									SSF81301;SSF81631	Nucleotidyltransferase;PAP/OAS1 substrate-binding domain									GO:0005737	cytoplasm			GO:0010608	posttranscriptional regulation of gene expression			0.46	Q38EI4	S	2	0.996255	0.000840475	110.38	49.984
+	2.97259	4.24184	Tb927.11.4000:mRNA-p1	92	Tb927.11.4000:mRNA-p1	Tb927.11.4000:mRNA-p1	TTESLRVPPTPTIRLSTIGGETFDKNDMGPR	Tb927.11.4000	hypothetical protein, conserved	4300	Tb927.11.4000	Tb927.11.4000:mRNA	Tb927_11_v5.1:1,168,818..1,171,568(+)	hypothetical protein, conserved	Tb927.11.4000																			GO:0005930, GO:0005737	axoneme, cytoplasm							-0.46	Q386B4	S	2	0.996497	0.000105676	107.46	51.689
+	5.82449	4.46894	Tb927.7.3970:mRNA-p1	144	Tb927.7.3970:mRNA-p1	Tb927.7.3970:mRNA-p1	RGPSPNGCSSPVMRLSCVEDGSSRFAPGHSA	Tb927.7.3970	hypothetical protein, conserved	7800	Tb927.7.3970	Tb927.7.3970:mRNA	Tb927_07_v5.1:1,038,935..1,044,523(+)	hypothetical protein, conserved	Tb927.7.3970																			GO:0005737, GO:0005739, GO:0005654	cytoplasm, mitochondrion, nucleoplasm							-0.16	Q57UM7	S	2	1	0.000403315	89.231	76.962
+	4.61043	2.53596	Tb927.6.3260:mRNA-p1	256	Tb927.6.3260:mRNA-p1	Tb927.6.3260:mRNA-p1	FAPSQMPSSVGSTRLSFTNNPMKSPMLQVSY	Tb927.6.3260	hypothetical protein, conserved	7180	Tb927.6.3260	Tb927.6.3260:mRNA	Tb927_06_v5.1:963,065..964,327(+)	hypothetical protein, conserved	Tb927.6.3260																												Q584W9	S	2	0.999905	0.00167882	72.817	49.931
+	4.90776	3.4247	Tb927.9.4450:mRNA-p1	326	Tb927.9.4450:mRNA-p1	Tb927.9.4450:mRNA-p1	PTRGQSPAVRGLQRLSIGNLQCSRDFCTGMT	Tb927.9.4450	hypothetical protein	9875	Tb927.9.4450	Tb927.9.4450:mRNA	Tb927_09_v5.1:829,926..831,931(+)	hypothetical protein	Tb927.9.4450																			GO:0005737	cytoplasm							-0.02	Q38F96	S	2	1	7.08e-05	109.22	102.54
+	3.16286	4.51551	Tb927.11.6160:mRNA-p1	165	Tb927.11.6160:mRNA-p1	Tb927.11.6160:mRNA-p1	PEEQPKTSSAQTSKLSLGGGASEFVPPAKKA	Tb927.11.6160	eukaryotic release factor 3, putative	4530	Tb927.11.6160	Tb927.11.6160:mRNA	Tb927_11_v5.1:1,734,176..1,736,731(-)	eukaryotic release factor 3, putative	Tb927.11.6160	PF00009;PF03143;PF03144	Elongation factor Tu GTP binding domain;Elongation factor Tu C-terminal domain;Elongation factor Tu domain 2							SSF50447;SSF50465;SSF52540	Translation proteins;EF-Tu/eEF-1alpha/eIF2-gamma C-terminal domain;P-loop containing nucleoside triphosphate hydrolases					GO:0005525, GO:0003924	GTP binding, GTPase activity			GO:0005737	cytoplasm	GO:0005525, GO:0003729, GO:0003746	GTP binding, mRNA binding, translation elongation factor activity	GO:0010608, GO:0006412, GO:0006414	posttranscriptional regulation of gene expression, translation, translational elongation			0.59	Q385F3	S	2	1	7.8e-05	93.371	82.256
+	3.73237	2.0743	Tb927.9.9550:mRNA-p1	181	Tb927.9.9550:mRNA-p1	Tb927.9.9550:mRNA-p1	HFFSNLNRKEKLTRLSQPEENPTASKGATII	Tb927.9.9550	conserved protein, unknown function	10187	Tb927.9.9550	Tb927.9.9550:mRNA	Tb927_09_v5.1:1,521,714..1,522,852(-)	conserved protein, unknown function	Tb927.9.9550																			GO:0005783, GO:0005635	endoplasmic reticulum, nuclear envelope	GO:0003729	mRNA binding	GO:0010608	posttranscriptional regulation of gene expression			-1.75	Q38E40	S	2	0.999925	1.14e-19	176.67	135.13
+	1.81964	3.63539	Tb927.7.3550:mRNA-p1	1226	Tb927.7.3550:mRNA-p1	Tb927.7.3550:mRNA-p1	DSRLSSGHPSGNRDSSRRASTNRESSVGRGF	Tb927.7.3550	cytoskeleton associated protein, putative	7656	Tb927.7.3550	Tb927.7.3550:mRNA	Tb927_07_v5.1:915,141..920,943(-)	cytoskeleton associated protein, putative	Tb927.7.3550									SSF49562	C2 domain (Calcium/lipid-binding domain, CaLB)					GO:0005515	protein binding			GO:0030863, GO:0005856	cortical cytoskeleton, cytoskeleton	GO:0032403	protein complex binding	GO:0000902, GO:0000910, GO:0010608	cell morphogenesis, cytokinesis, posttranscriptional regulation of gene expression			-0.21	Q57WH0	S	2	1	9.36e-05	80.382	70.932
+	4.65495	2.34817	Tb927.1.3310:mRNA-p1	177	Tb927.1.3310:mRNA-p1	Tb927.1.3310:mRNA-p1	EMSQRWVDAEGNPRLSVAEVPIRVPNLKKKV	Tb927.1.3310	hypothetical protein, conserved	935	Tb927.1.3310	Tb927.1.3310:mRNA	Tb927_01_v5.1:721,777..723,140(+)	hypothetical protein, conserved	Tb927.1.3310																			GO:0030863, GO:0005886	cortical cytoskeleton, plasma membrane							1.03	Q4GYP2	S	2	1	0.000141801	108.35	68.563
+	5.77006	2.58751	Tb927.10.5580:mRNA-p1	142	Tb927.10.5580:mRNA-p1	Tb927.10.5580:mRNA-p1	AFSPRCNPLGSFHRLSVSAPLVKAAYIHDYV	Tb927.10.5580	hypothetical protein, conserved	2299	Tb927.10.5580	Tb927.10.5580:mRNA	Tb927_10_v5.1:1,396,146..1,397,937(+)	hypothetical protein, conserved	Tb927.10.5580																			GO:0005929, GO:0005737	cilium, cytoplasm								Q38B46	S	2	0.999806	7.98e-05	93.839	65.131
+	3.39994	3.61987	Tb927.11.12170:mRNA-p1	110	Tb927.11.12170:mRNA-p1	Tb927.11.12170:mRNA-p1	LKAVMRPPRLTAQARSLSPRDPAEVSRQWLQ	Tb927.11.12170	hypothetical protein, conserved	3129	Tb927.11.12170	Tb927.11.12170:mRNA	Tb927_11_v5.1:3,253,359..3,255,415(+)	hypothetical protein, conserved	Tb927.11.12170																			GO:0097014, GO:0005737	ciliary plasm, cytoplasm								Q382W4	S	2	0.802441	0.0113985	52.372	39.532
+	4.26405	3.07345	Tb927.11.12170:mRNA-p1	112	Tb927.11.12170:mRNA-p1	Tb927.11.12170:mRNA-p1	AVMRPPRLTAQARSLSPRDPAEVSRQWLQKR	Tb927.11.12170	hypothetical protein, conserved	3130	Tb927.11.12170	Tb927.11.12170:mRNA	Tb927_11_v5.1:3,253,359..3,255,415(+)	hypothetical protein, conserved	Tb927.11.12170																			GO:0097014, GO:0005737	ciliary plasm, cytoplasm								Q382W4	S	2	0.999944	0.0113985	52.372	39.532
+	3.80433	4.64597	Tb927.9.9550:mRNA-p1	46	Tb927.9.9550:mRNA-p1	Tb927.9.9550:mRNA-p1	TTISHMKQSKLVSRPSKTKKPKERKDRREDE	Tb927.9.9550	conserved protein, unknown function	10188	Tb927.9.9550	Tb927.9.9550:mRNA	Tb927_09_v5.1:1,521,714..1,522,852(-)	conserved protein, unknown function	Tb927.9.9550																			GO:0005783, GO:0005635	endoplasmic reticulum, nuclear envelope	GO:0003729	mRNA binding	GO:0010608	posttranscriptional regulation of gene expression			-1.75	Q38E40	S	2	0.994766	0.0144774	82.645	11.266
+	1.65218	3.6828	Tb927.3.3300:mRNA-p1	556	Tb927.3.3300:mRNA-p1	Tb927.3.3300:mRNA-p1	QALPRSDVPCHERLYSARPSVQRNKNADGED	Tb927.3.3300	Flagellum attachment zone protein 19	5680	Tb927.3.3300	Tb927.3.3300:mRNA	Tb927_03_v5.1:848,039..850,671(-)	Flagellum attachment zone protein 19	Tb927.3.3300																			GO:0005929, GO:0043234	cilium, protein complex							-1.42	Q57V56	S	2	0.999993	0.000518022	80.746	60.51
+	1.83442	3.85313	Tb927.3.3300:mRNA-p1	560	Tb927.3.3300:mRNA-p1	Tb927.3.3300:mRNA-p1	RSDVPCHERLYSARPSVQRNKNADGEDYEAP	Tb927.3.3300	Flagellum attachment zone protein 19	5681	Tb927.3.3300	Tb927.3.3300:mRNA	Tb927_03_v5.1:848,039..850,671(-)	Flagellum attachment zone protein 19	Tb927.3.3300																			GO:0005929, GO:0043234	cilium, protein complex							-1.42	Q57V56	S	2	1	0.000518022	89.46	65.992
+	6.62378	5.11001	Tb927.4.4970:mRNA-p1	9	Tb927.4.4970:mRNA-p1	Tb927.4.4970:mRNA-p1	_______MQSAGGDSTPKPTGASCICSATKY	Tb927.4.4970	myosin heavy chain kinase A, putative	11662	Tb927.4.4970	Tb927.4.4970:mRNA	Tb927_04_v5.1:1,363,604..1,365,677(-)	myosin heavy chain kinase A, putative	Tb927.4.4970	PF02816	Alpha-kinase family			PS51158	Alpha-type protein kinase domain profile	SM00811		SSF56112	Protein kinase-like (PK-like)					GO:0005524, GO:0004674, GO:0016772	ATP binding, protein serine/threonine kinase activity, transferase activity, transferring phosphorus-containing groups	GO:0006468	protein phosphorylation							2.7.1.129 (Transferred entry: 2.7.11.7);2.7.11.7 ([Myosin heavy-chain] kinase)	2.7.1.129 (Transferred entry: 2.7.11.7)	-1.03	Q584K8	T	2	0.877344	3.92e-19	153.97	145.29
+	4.11598	2.09353	Tb927.10.14760:mRNA-p1	178	Tb927.10.14760:mRNA-p1	Tb927.10.14760:mRNA-p1	FNKVNKYSKNTERMRSILGKLSQSGSG____	Tb927.10.14760	clathrin light chain, putative	1657	Tb927.10.14760	Tb927.10.14760:mRNA	Tb927_10_v5.1:3,599,832..3,600,440(-)	clathrin light chain, putative	Tb927.10.14760	PF01086	Clathrin light chain											GO:0030132, GO:0030130	clathrin coat of coated pit, clathrin coat of trans-Golgi network vesicle	GO:0005198	structural molecule activity	GO:0006886, GO:0016192	intracellular protein transport, vesicle-mediated transport									-2.43	Q388C8	S	2	1	0.012052	83.862	39.544
+	4.12767	4.10604	Tb927.9.8820:mRNA-p1	267	Tb927.9.8820:mRNA-p1	Tb927.9.8820:mRNA-p1	ELRHQAKVLLLDRKMSEVEHNQEQKREELQR	Tb927.9.8820	hypothetical protein, conserved	10151	Tb927.9.8820	Tb927.9.8820:mRNA	Tb927_09_v5.1:1,421,648..1,425,265(-)	hypothetical protein, conserved	Tb927.9.8820																			GO:0005737	cytoplasm							1.02	Q38E96	S	2	1	7.12e-12	157.82	124.06
+	4.86676	2.16975	Tb927.3.4270:mRNA-p1	790	Tb927.3.4270:mRNA-p1	Tb927.3.4270:mRNA-p1	PKSPSAPFLFPGPRMSGTNFSLERDALVRTS	Tb927.3.4270	hypothetical protein, conserved	5808	Tb927.3.4270	Tb927.3.4270:mRNA	Tb927_03_v5.1:1,202,789..1,205,668(-)	hypothetical protein, conserved	Tb927.3.4270	PF02493	MORN repeat					SM00698		SSF82185	Histone H3 K4-specific methyltransferase SET7/9 N-terminal domain																	-0.06	Q580L5	S	2	0.999998	9.29e-06	147.73	138.77
+	4.32163	4.04408	Tb927.1.4280:mRNA-p1	388	Tb927.1.4280:mRNA-p1	Tb927.1.4280:mRNA-p1	SSRHPRASSATTPRMSRVSASSTPQFSRRSL	Tb927.1.4280	hypothetical protein, conserved	1001	Tb927.1.4280	Tb927.1.4280:mRNA	Tb927_01_v5.1:880,176..883,182(+)	hypothetical protein, conserved	Tb927.1.4280									SSF50156	PDZ domain-like					GO:0005515	protein binding							GO:0010608	posttranscriptional regulation of gene expression			-1.84	Q4GYF0	S	2	0.999978	0.000403228	74.214	62.839
+	2.3779	3.80031	Tb927.1.4280:mRNA-p1	391	Tb927.1.4280:mRNA-p1	Tb927.1.4280:mRNA-p1	HPRASSATTPRMSRVSASSTPQFSRRSLVTT	Tb927.1.4280	hypothetical protein, conserved	1002	Tb927.1.4280	Tb927.1.4280:mRNA	Tb927_01_v5.1:880,176..883,182(+)	hypothetical protein, conserved	Tb927.1.4280									SSF50156	PDZ domain-like					GO:0005515	protein binding							GO:0010608	posttranscriptional regulation of gene expression			-1.84	Q4GYF0	S	2	0.999497	0.000119156	105.99	92.9
+	1.52272	2.70759	Tb927.6.3020:mRNA-p1	105	Tb927.6.3020:mRNA-p1	Tb927.6.3020:mRNA-p1	GLLTPTRKARTKRNASTRPVARQQLDENSTE	Tb927.6.3020	hypothetical protein, conserved	7117	Tb927.6.3020	Tb927.6.3020:mRNA	Tb927_06_v5.1:898,847..899,910(+)	hypothetical protein, conserved	Tb927.6.3020																											-1.19	Q583N2	S	2	0.998027	0.0174925	64.64	42.647
+	1.68391	2.97041	Tb927.11.9510:mRNA-p1	250	Tb927.11.9510:mRNA-p1	Tb927.11.9510:mRNA-p1	PTSAASGDENVVNDWSPDREEDGVDATPHAA	Tb927.11.9510	nucleic acid binding protein, putative	4891	Tb927.11.9510	Tb927.11.9510:mRNA	Tb927_11_v5.1:2,594,663..2,596,431(-)	nucleic acid binding protein, putative	Tb927.11.9510	PF00098	Zinc knuckle			PS50158	Zinc finger CCHC-type profile	SM00343		SSF57756	Retrovirus zinc finger-like domains					GO:0003676, GO:0008270	nucleic acid binding, zinc ion binding			GO:0005737, GO:0034399, GO:0005654, GO:0005634	cytoplasm, nuclear periphery, nucleoplasm, nucleus	GO:0003676	nucleic acid binding					0.38	Q383X8	S	4	0.959928	9.33e-07	60.395	57.299
+	7.03987	4.88386	Tb927.11.4450:mRNA-p1	24	Tb927.11.4450:mRNA-p1	Tb927.11.4450:mRNA-p1	SRSSQVRVSVKRRNFSYVDSIKVRLSGGKPE	Tb927.11.4450	ALBA-Domain Protein	4369	Tb927.11.4450	Tb927.11.4450:mRNA	Tb927_11_v5.1:1,291,905..1,292,537(+)	ALBA-Domain Protein	Tb927.11.4450	PF01918	Alba	PIRSF030333	Predicted DNA/RNA-binding protein related to Alba					SSF82704	AlbA-like					GO:0003676	nucleic acid binding			GO:0005929, GO:0005737, GO:0010494, GO:0005730	cilium, cytoplasm, cytoplasmic stress granule, nucleolus			GO:0034605	cellular response to heat			0.68	Q385X2	S	2	0.999999	0.000203023	124.38	112.11
+	2.86614	2.09228	Tb927.6.1920:mRNA-p1	21	Tb927.6.1920:mRNA-p1	Tb927.6.1920:mRNA-p1	PTASSQRRARNHSDTSELSQAESVKSAHGGK	Tb927.6.1920	hypothetical protein, conserved	7038	Tb927.6.1920	Tb927.6.1920:mRNA	Tb927_06_v5.1:633,100..636,397(-)	hypothetical protein, conserved	Tb927.6.1920																			GO:0005634	nucleus							-0.82	Q585L9	S	3	0.945058	1.22e-05	114.55	100.92
+	2.84472	3.45962	Tb927.6.1920:mRNA-p1	18	Tb927.6.1920:mRNA-p1	Tb927.6.1920:mRNA-p1	YRRPTASSQRRARNHSDTSELSQAESVKSAH	Tb927.6.1920	hypothetical protein, conserved	7037	Tb927.6.1920	Tb927.6.1920:mRNA	Tb927_06_v5.1:633,100..636,397(-)	hypothetical protein, conserved	Tb927.6.1920																			GO:0005634	nucleus							-0.82	Q585L9	S	2	1	4.89e-49	244.33	229.54
+	3.08813	3.03186	Tb927.11.540.1-p1;Tb927.11.540.2-p1	43;69	Tb927.11.540.1-p1	Tb927.11.540.1-p1	RQRNHYGEASPTQRPSRSFSPLYVVEPSTRK	Tb927.11.540.1	ABC transporter, mitochondrial, putative	4452																																		S	2	0.863516	2.47e-06	122.19	116.82
+	6.67595	5.11552	Tb927.3.1920:mRNA-p1	160	Tb927.3.1920:mRNA-p1	Tb927.3.1920:mRNA-p1	DAERSGRGNHGRNKNSVSATTSTRTQKLKFH	Tb927.3.1920	General negative regulator of transcription subunit 5	5507	Tb927.3.1920	Tb927.3.1920:mRNA	Tb927_03_v5.1:505,033..507,794(-)	General negative regulator of transcription subunit 5	Tb927.3.1920	PF04065;PF04153	Not1 N-terminal domain, CCR4-Not complex component;NOT2 / NOT3 / NOT5 family											GO:0005634	nucleus			GO:0006355	regulation of transcription, DNA-templated	GO:0005737, GO:0010494	cytoplasm, cytoplasmic stress granule			GO:0010608	posttranscriptional regulation of gene expression			0.21	Q57ZB9	S	2	0.999995	3.92e-14	173.71	105.44
+	3.38214	2.60965	Tb927.10.800:mRNA-p1	132	Tb927.10.800:mRNA-p1	Tb927.10.800:mRNA-p1	RPPVGVRGKTRNNLGSFVRTPTNGEDPVACV	Tb927.10.800	hypothetical protein, conserved	2530	Tb927.10.800	Tb927.10.800:mRNA	Tb927_10_v5.1:206,137..208,708(+)	hypothetical protein, conserved	Tb927.10.800									SSF51316	Mss4-like									GO:0005929, GO:0005737	cilium, cytoplasm							-0.12	Q38CG0	S	2	1	0.00109693	117.02	72
+	2.05721	2.5817	Tb927.5.500:mRNA-p1;Tb11.v5.0218.1-p1	1400;1400	Tb927.5.500:mRNA-p1	Tb927.5.500:mRNA-p1	SALYKNNPTPQTDKYSVQL____________	Tb927.5.500	hypothetical protein, conserved	340	Tb927.5.500	Tb927.5.500:mRNA	Tb927_05_v5.1:212,561..217,492(-)	hypothetical protein, conserved	Tb927.5.500									SSF54001	Cysteine proteinases									GO:0005930, GO:0005929, GO:0005737, GO:0005739, GO:0005730	axoneme, cilium, cytoplasm, mitochondrion, nucleolus							-0.69	Q57VW3	S	2	0.996762	1.64e-08	141.99	129.2
+	4.91633	2.76625	Tb927.6.820:mRNA-p1	409	Tb927.6.820:mRNA-p1	Tb927.6.820:mRNA-p1	AASGAVNRNPIMSHGSRNNSTIDMMQTSGTN	Tb927.6.820	Pumilio homology domain family member 4	7358	Tb927.6.820	Tb927.6.820:mRNA	Tb927_06_v5.1:347,689..354,274(-)	Pumilio homology domain family member 4	Tb927.6.820	PF00806	Pumilio-family RNA binding repeat			PS50302;PS50303	Pumilio RNA-binding repeat profile;Pumilio homology domain (PUM-HD) profile	SM00025		SSF48371	ARM repeat					GO:0003723, GO:0005488	RNA binding, binding			GO:0005737	cytoplasm	GO:0003729	mRNA binding						Q585G4	S	2	0.988701	0.000469	85.973	57.015
+	4.27677	2.69709	Tb927.6.1220:mRNA-p1	303	Tb927.6.1220:mRNA-p1	Tb927.6.1220:mRNA-p1	SFGGKRYAHDVGRNPSLQAARGSDDGAVEEG	Tb927.6.1220	hypothetical protein, conserved	6990	Tb927.6.1220	Tb927.6.1220:mRNA	Tb927_06_v5.1:462,703..465,245(-)	hypothetical protein, conserved	Tb927.6.1220																												Q585C5	S	2	1	0.00103765	97.472	81.89
+	4.72096	3.77585	Tb927.3.4800:mRNA-p1	225	Tb927.3.4800:mRNA-p1	Tb927.3.4800:mRNA-p1	FFTLSRQPVQCRNRQSGTSLTVVPSLRKEYQ	Tb927.3.4800	hypothetical protein, conserved	5850	Tb927.3.4800	Tb927.3.4800:mRNA	Tb927_03_v5.1:1,352,639..1,354,592(-)	hypothetical protein, conserved	Tb927.3.4800																											-1.11	Q582Q5	S	2	0.99881	4.32e-07	135.38	125.84
+	2.091	3.01957	Tb927.10.14480:mRNA-p1	838	Tb927.10.14480:mRNA-p1	Tb927.10.14480:mRNA-p1	TGSNPKVASVNRRNRSFTQGVREVNENVTTP	Tb927.10.14480	hypothetical protein, conserved	1617	Tb927.10.14480	Tb927.10.14480:mRNA	Tb927_10_v5.1:3,537,162..3,540,902(-)	hypothetical protein, conserved	Tb927.10.14480																												Q388F4	S	2	0.999961	0.000487535	139.7	104.46
+	3.43756	2.77316	Tb927.11.11650:mRNA-p1	498	Tb927.11.11650:mRNA-p1	Tb927.11.11650:mRNA-p1	IQQAAASEAVPAARNSGPSSVELEEVRRRWR	Tb927.11.11650	Centrosomal protein of 164 kDa, putative	3073	Tb927.11.11650	Tb927.11.11650:mRNA	Tb927_11_v5.1:3,125,686..3,128,793(+)	Centrosomal protein of 164 kDa, putative	Tb927.11.11650	PF00397	WW domain			PS50020	WW/rsp5/WWP domain profile	SM00456		SSF51045	WW domain					GO:0005515	protein binding			GO:0036064	ciliary basal body							0.52	Q383B5	S	2	0.999307	5.61e-10	152.32	147
+	3.23711	3.26252	Tb927.5.1760:mRNA-p1	127	Tb927.5.1760:mRNA-p1	Tb927.5.1760:mRNA-p1	KSLVTPLLLSRDGRNSEATCSVECAVNDDPK	Tb927.5.1760	Isoprenylcysteine alpha-carbonyl methylesterase, putative	6627	Tb927.5.1760	Tb927.5.1760:mRNA	Tb927_05_v5.1:606,341..609,254(+)	Isoprenylcysteine alpha-carbonyl methylesterase, putative	Tb927.5.1760	PF07859	alpha/beta hydrolase fold							SSF53474	alpha/beta-Hydrolases					GO:0016787	hydrolase activity	GO:0008152	metabolic process			GO:0016787	hydrolase activity					1.29	Q57ZP5	S	2	0.999891	1.31e-13	150.03	130.77
+	3.17454	2.24229	Tb927.11.7650.1-p1;Tb11.0350:mRNA-p1	104;104	Tb927.11.7650.1-p1	Tb927.11.7650.1-p1	AGRMGEREASSPGRNSFNPPRTRSGRESQPQ	Tb927.11.7650.1	hypothetical protein	203																																		S	2	1	0.0028706	89.047	66.156
+	2.56342	2.529	Tb11.v5.0488.1-p1;Tb927.10.1190:mRNA-p1	200;200	Tb11.v5.0488.1-p1	Tb11.v5.0488.1-p1	QTGLPRAEQAKPERNSFSFAPGRVERSRCRV	Tb11.v5.0488.1	hypothetical protein, conserved	514																																		S	2	0.99998	0.00020644	112.7	90.561
+	3.61293	3.49068	Tb927.11.2660:mRNA-p1	183	Tb927.11.2660:mRNA-p1	Tb927.11.2660:mRNA-p1	WRTAQSAALRRLQRNSFVPTGASREDRGLQT	Tb927.11.2660	Golgi reassembly stacking protein (GRASP homologue), putative	4075	Tb927.11.2660	Tb927.11.2660:mRNA	Tb927_11_v5.1:779,825..781,999(-)	Golgi reassembly stacking protein (GRASP homologue), putative	Tb927.11.2660	PF04495	GRASP55/65 PDZ-like domain							SSF50156	PDZ domain-like					GO:0005515	protein binding			GO:0005794, GO:0005795	Golgi apparatus, Golgi stack			GO:0007030	Golgi organization			0.15	Q386P4	S	2	0.999999	0.00134954	76.01	53.879
+	7.14492	3.32244	Tb927.11.6440:mRNA-p1	428	Tb927.11.6440:mRNA-p1	Tb927.11.6440:mRNA-p1	GGADGGVNQMFGQRNSGGYMGGPALPNRW__	Tb927.11.6440	hypothetical protein, conserved	4571	Tb927.11.6440	Tb927.11.6440:mRNA	Tb927_11_v5.1:1,818,005..1,822,962(-)	hypothetical protein, conserved	Tb927.11.6440																			GO:0005737	cytoplasm	GO:0003729	mRNA binding	GO:0010608	posttranscriptional regulation of gene expression			0.93	Q385C5	S	2	1	3.59e-20	176.21	156.09
+	4.69274	2.6641	Tb927.9.13380:mRNA-p1	152	Tb927.9.13380:mRNA-p1	Tb927.9.13380:mRNA-p1	RMQAPVAGAGRSLRNSIGDSVGQVLSRTWND	Tb927.9.13380	Autophagy-related protein 24	9504	Tb927.9.13380	Tb927.9.13380:mRNA	Tb927_09_v5.1:2,117,935..2,121,171(-)	Autophagy-related protein 24	Tb927.9.13380	PF00787;PF09325	PX domain;Vps5 C terminal like			PS50195	PX domain profile	SM00312		SSF103657;SSF64268	BAR/IMD domain-like;PX domain					GO:0035091	phosphatidylinositol binding			GO:0005737, GO:0030666	cytoplasm, endocytic vesicle membrane			GO:0006914, GO:0006898	autophagy, receptor-mediated endocytosis			-1.53	Q38D86	S	2	1	8.93e-13	162.82	141.86
+	6.48894	4.14086	Tb927.9.5460:mRNA-p1	590	Tb927.9.5460:mRNA-p1	Tb927.9.5460:mRNA-p1	EVAARPIQPPPAARNSLIPAPRSAASRQSSI	Tb927.9.5460	Eukaryotic translation initiation factor 4 gamma 2	9909	Tb927.9.5460	Tb927.9.5460:mRNA	Tb927_09_v5.1:945,353..948,671(+)	Eukaryotic translation initiation factor 4 gamma 2	Tb927.9.5460	PF02854	MIF4G domain							SSF48371	ARM repeat					GO:0003723, GO:0005488, GO:0005515	RNA binding, binding, protein binding			GO:0005737, GO:0016281	cytoplasm, eukaryotic translation initiation factor 4F complex	GO:0003723, GO:0003676, GO:0005515	RNA binding, nucleic acid binding, protein binding	GO:0010608, GO:0006412	posttranscriptional regulation of gene expression, translation			0.08	Q38F09	S	2	1	0.00165371	89.171	74.936
+	3.86931	2.63357	Tb927.3.1300:mRNA-p1	68	Tb927.3.1300:mRNA-p1	Tb927.3.1300:mRNA-p1	QCPLSDTDIASFQRNSMVFLDDISEDEKASF	Tb927.3.1300	hypothetical protein, conserved	5393	Tb927.3.1300	Tb927.3.1300:mRNA	Tb927_03_v5.1:320,460..323,088(+)	hypothetical protein, conserved	Tb927.3.1300																			GO:0005794, GO:0005737	Golgi apparatus, cytoplasm			GO:0010608	posttranscriptional regulation of gene expression			0.33	Q57XW3	S	2	1	5.37e-05	101.23	93.182
+	2.51217	2.35495	Tb927.11.15140:mRNA-p1	363	Tb927.11.15140:mRNA-p1	Tb927.11.15140:mRNA-p1	LSNGTSVANMSLTRNSQCSTGYATNPARRPY	Tb927.11.15140	bilobe region protein, putative	3649	Tb927.11.15140	Tb927.11.15140:mRNA	Tb927_11_v5.1:4,025,217..4,027,689(-)	bilobe region protein, putative	Tb927.11.15140																					GO:0032403	protein complex binding					-2.36	Q381S1	S	2	1	1.3e-13	154.39	145.35
+	4.97304	2.14411	Tb927.10.840:mRNA-p1	56	Tb927.10.840:mRNA-p1	Tb927.10.840:mRNA-p1	AREEQQSTKPPGPRNSVLINRVVDVLPLFSI	Tb927.10.840	Flagellum attachment zone protein 6	2595	Tb927.10.840	Tb927.10.840:mRNA	Tb927_10_v5.1:217,604..224,393(+)	Flagellum attachment zone protein 6	Tb927.10.840	PF00400	WD domain, G-beta repeat			PS50082;PS50294	Trp-Asp (WD) repeats profile;Trp-Asp (WD) repeats circular profile	SM00320		SSF50978	WD40 repeat-like					GO:0005515	protein binding			GO:0005929, GO:0005856, GO:0043234	cilium, cytoskeleton, protein complex	GO:0005515	protein binding					-1.4	Q38CF6	S	2	1	0.00201927	102.55	47.087
+	1.23346	2.8956	Tb927.9.12170:mRNA-p1	206	Tb927.9.12170:mRNA-p1	Tb927.9.12170:mRNA-p1	AADYQQDRYYNQHRNSVNGAHRGPQSAATAM	Tb927.9.12170	leucine-rich repeat protein (LRRP), putative	9418	Tb927.9.12170	Tb927.9.12170:mRNA	Tb927_09_v5.1:1,902,175..1,907,585(+)	leucine-rich repeat protein (LRRP), putative	Tb927.9.12170	PF14580	Leucine-rich repeat			PS51450	Leucine-rich repeat profile			SSF52058	L domain-like					GO:0005515	protein binding											-0.89	Q38DI2	S	3	1	0.00141337	102.95	76.066
+	3.51963	-2.70534	Tb927.11.4280:mRNA-p1	993	Tb927.11.4280:mRNA-p1	Tb927.11.4280:mRNA-p1	TRNSVDNMFAASHTHSPRPSQVSVVAMRPQR	Tb927.11.4280	hypothetical protein, conserved	4354	Tb927.11.4280	Tb927.11.4280:mRNA	Tb927_11_v5.1:1,245,885..1,251,934(-)	hypothetical protein, conserved	Tb927.11.4280					PS50082;PS50294	Trp-Asp (WD) repeats profile;Trp-Asp (WD) repeats circular profile	SM00320		SSF50978	WD40 repeat-like					GO:0005515	protein binding											-0.04	Q385Y9	S	3	0.997752	4.6e-10	138.66	129.64
+	4.13573	-2.9287	Tb927.11.4280:mRNA-p1	991	Tb927.11.4280:mRNA-p1	Tb927.11.4280:mRNA-p1	HRTRNSVDNMFAASHTHSPRPSQVSVVAMRP	Tb927.11.4280	hypothetical protein, conserved	11176	Tb927.11.4280	Tb927.11.4280:mRNA	Tb927_11_v5.1:1,245,885..1,251,934(-)	hypothetical protein, conserved	Tb927.11.4280					PS50082;PS50294	Trp-Asp (WD) repeats profile;Trp-Asp (WD) repeats circular profile	SM00320		SSF50978	WD40 repeat-like					GO:0005515	protein binding											-0.04	Q385Y9	T	3	0.858836	4.6e-10	138.66	129.64
+	2.12751	-2.31499	Tb927.11.5640:mRNA-p1	475	Tb927.11.5640:mRNA-p1	Tb927.11.5640:mRNA-p1	DLSRKNTCDAGISFPSPRQRFKPPDMVTKKG	Tb927.11.5640	hypothetical protein, conserved	4473	Tb927.11.5640	Tb927.11.5640:mRNA	Tb927_11_v5.1:1,592,968..1,596,699(+)	hypothetical protein, conserved	Tb927.11.5640																											-0.92	Q385K4	S	2	0.999693	2.07e-19	191.41	164.15
+	2.61227	4.08376	Tb927.9.2075:mRNA-p1	2463	Tb927.9.2075:mRNA-p1	Tb927.9.2075:mRNA-p1	GVLHDTKEENTGRNVSLQSAEAENRRPWVVD	Tb927.9.2075	hypothetical protein	9684	Tb927.9.2075	Tb927.9.2075:mRNA	Tb927_09_v5.1:468,519..477,050(-)	hypothetical protein	Tb927.9.2075																													S	2	1	5.19e-18	159.22	108.08
+	4.71294	2.93837	Tb927.8.3080:mRNA-p1	440	Tb927.8.3080:mRNA-p1	Tb927.8.3080:mRNA-p1	LPSVARPACNAQGRPSFSREGAGRFLLPPLA	Tb927.8.3080	hypothetical protein, conserved	8636	Tb927.8.3080	Tb927.8.3080:mRNA	Tb927_08_v5.1:923,893..928,177(+)	hypothetical protein, conserved	Tb927.8.3080																												Q57W65	S	3	0.95409	1.37e-05	115.68	89.39
+	2.31346	2.48485	Tb927.10.5990:mRNA-p1;Tb11.v5.0193.1-p1	411;411	Tb927.10.5990:mRNA-p1	Tb927.10.5990:mRNA-p1	AGVTVTDVPVPRPISSDRRRNPTPVGADKTT	Tb927.10.5990	Centrosomal protein of 57 kDa, putative	321	Tb927.10.5990	Tb927.10.5990:mRNA	Tb927_10_v5.1:1,503,675..1,505,341(-)	Centrosomal protein of 57 kDa, putative	Tb927.10.5990																			GO:0036064, GO:0035869	ciliary basal body, ciliary transition zone			GO:0010608	posttranscriptional regulation of gene expression			-0.13	Q38B06	S	2	0.956444	0.0041182	106.68	81.429
+	5.52526	4.52351	Tb927.10.4060:mRNA-p1	285	Tb927.10.4060:mRNA-p1	Tb927.10.4060:mRNA-p1	DLSPVNLALNPRPKLSIGHQVGLPGNDEAKI	Tb927.10.4060	Ankyrin repeats (3 copies), putative	2211	Tb927.10.4060	Tb927.10.4060:mRNA	Tb927_10_v5.1:1,071,415..1,072,704(-)	Ankyrin repeats (3 copies), putative	Tb927.10.4060	PF12796	Ankyrin repeats (3 copies)			PS50088;PS50297	Ankyrin repeat profile;Ankyrin repeat region circular profile	SM00248		SSF48403	Ankyrin repeat					GO:0005515	protein binding			GO:0097014, GO:0005737, GO:0031981	ciliary plasm, cytoplasm, nuclear lumen							-0.2	Q38BJ4	S	3	1	5.05e-10	143.04	126.73
+	5.26208	2.12871	Tb927.11.16090:mRNA-p1	4	Tb927.11.16090:mRNA-p1	Tb927.11.16090:mRNA-p1	____________MPPSQLLKDMDERRCLMAS	Tb927.11.16090	outer dynein arm docking complex, putative	3780	Tb927.11.16090	Tb927.11.16090:mRNA	Tb927_11_v5.1:4,256,887..4,260,215(-)	outer dynein arm docking complex, putative	Tb927.11.16090																			GO:0005858, GO:0005930, GO:0005929	axonemal dynein complex, axoneme, cilium			GO:0070286	axonemal dynein complex assembly			-0.6	Q381H7	S	2	1	0.00225629	96.957	43.44
+	1.88322	3.15649	Tb927.8.7970:mRNA-p1	411	Tb927.8.7970:mRNA-p1	Tb927.8.7970:mRNA-p1	PGSRNSASLSKPRLSTQAGRRMSRRLSEVPP	Tb927.8.7970	hypothetical protein	12239	Tb927.8.7970	Tb927.8.7970:mRNA	Tb927_08_v5.1:2,347,734..2,350,224(+)	hypothetical protein	Tb927.8.7970																											-2.63	Q57U48	T	2	1	0.000526436	89.663	77.605
+	6.10957	3.29922	Tb927.11.9700:mRNA-p1	3	Tb927.11.9700:mRNA-p1	Tb927.11.9700:mRNA-p1	_____________MPSITQETLRRRAEFVRT	Tb927.11.9700	transcription factor BTF3, putative	4895	Tb927.11.9700	Tb927.11.9700:mRNA	Tb927_11_v5.1:2,632,285..2,632,707(-)	transcription factor BTF3, putative	Tb927.11.9700	PF01849	NAC domain			PS51151	NAC A/B domain profile													GO:0005737, GO:0005854	cytoplasm, nascent polypeptide-associated complex	GO:0003700	DNA binding transcription factor activity	GO:0040010	positive regulation of growth rate			0.13	Q383V9	S	2	0.999953	0.000195661	110.74	90.219
+	4.56941	3.00152	Tb927.3.1900:mRNA-p1;Tb11.v5.0664.1-p1	342;215	Tb927.3.1900:mRNA-p1	Tb927.3.1900:mRNA-p1	GGNSRPASAARPSSASASASQKAMQQDTTDA	Tb927.3.1900	conserved protein, unknown function	5451	Tb927.3.1900	Tb927.3.1900:mRNA	Tb927_03_v5.1:493,734..496,337(-)	conserved protein, unknown function	Tb927.3.1900																			GO:0005930, GO:0005929	axoneme, cilium							-0.58	Q57ZC1	S	2	0.994884	5.44e-07	132.51	117.14
+	4.24564	3.37068	Tb927.3.1010:mRNA-p1	379	Tb927.3.1010:mRNA-p1	Tb927.3.1010:mRNA-p1	VVPTIPTGPIAARPSTASGTAVPLAAGRAEN	Tb927.3.1010	hypothetical protein, conserved	11388	Tb927.3.1010	Tb927.3.1010:mRNA	Tb927_03_v5.1:246,717..249,385(+)	hypothetical protein, conserved	Tb927.3.1010																											-0.27	Q57WY4	T	2	0.999703	2.83e-32	150.92	137.82
+	4.66346	2.68139	Tb927.3.1010:mRNA-p1	381	Tb927.3.1010:mRNA-p1	Tb927.3.1010:mRNA-p1	PTIPTGPIAARPSTASGTAVPLAAGRAENKE	Tb927.3.1010	hypothetical protein, conserved	5308	Tb927.3.1010	Tb927.3.1010:mRNA	Tb927_03_v5.1:246,717..249,385(+)	hypothetical protein, conserved	Tb927.3.1010																											-0.27	Q57WY4	S	2	0.999995	2.83e-32	209.42	196.26
+	1.70018	3.16958	Tb927.9.6920:mRNA-p1	236	Tb927.9.6920:mRNA-p1	Tb927.9.6920:mRNA-p1	SSAPYKVGGEKPYPPSRRTTLHGADGRSPSV	Tb927.9.6920	hypothetical protein, conserved	9991	Tb927.9.6920	Tb927.9.6920:mRNA	Tb927_09_v5.1:1,130,849..1,132,450(+)	hypothetical protein, conserved	Tb927.9.6920																			GO:0030863	cortical cytoskeleton							0.95	Q38EP6	S	2	1	0.0019236	83.948	53.763
+	2.90784	-2.12587	Tb927.10.14890:mRNA-p1;Tb11.v5.0636.1-p1	165;165	Tb927.10.14890:mRNA-p1	Tb927.10.14890:mRNA-p1	DGTGSSLGYDASSPASLRSTGVTDSRKSKKC	Tb927.10.14890	C-terminal motor kinesin, putative	617	Tb927.10.14890	Tb927.10.14890:mRNA	Tb927_10_v5.1:3,633,026..3,637,073(+)	C-terminal motor kinesin, putative	Tb927.10.14890	PF00225;PF00790	Kinesin motor domain;VHS domain			PS50067;PS50179	Kinesin motor domain profile;VHS domain profile	SM00129		SSF48464;SSF52540	ENTH/VHS domain;P-loop containing nucleoside triphosphate hydrolases					GO:0005524, GO:0008017, GO:0003777	ATP binding, microtubule binding, microtubule motor activity	GO:0006886, GO:0007018	intracellular protein transport, microtubule-based movement	GO:0005737, GO:0005881, GO:0005871	cytoplasm, cytoplasmic microtubule, kinesin complex	GO:0005524, GO:0003774	ATP binding, motor activity						Q388B7	S	3	0.999475	5.13e-73	258.04	245.38
+	6.07449	4.58656	Tb927.1.3070:mRNA-p1	31	Tb927.1.3070:mRNA-p1	Tb927.1.3070:mRNA-p1	KPETAPSNRGNGRQASADATSSTSVKATSNA	Tb927.1.3070	hypothetical protein, conserved	910	Tb927.1.3070	Tb927.1.3070:mRNA	Tb927_01_v5.1:675,110..676,653(+)	hypothetical protein, conserved	Tb927.1.3070																			GO:0005737	cytoplasm	GO:0003729	mRNA binding	GO:0010608	posttranscriptional regulation of gene expression			1.33	Q4GYR6	S	2	0.999998	4.6e-05	112.67	103.39
+	5.39297	-3.26351	Tb927.4.2750:mRNA-p1	253	Tb927.4.2750:mRNA-p1	Tb927.4.2750:mRNA-p1	IGLNTEETRQGNAADSLSEATNPRTPANEEG	Tb927.4.2750	hypothetical protein, conserved	6267	Tb927.4.2750	Tb927.4.2750:mRNA	Tb927_04_v5.1:726,114..729,238(+)	hypothetical protein, conserved	Tb927.4.2750																			GO:0097014, GO:0005737, GO:0031981	ciliary plasm, cytoplasm, nuclear lumen							0.36	D6XFL1	S	3	0.921746	0.000465233	72.163	60.525
+	1.60983	2.72963	Tb927.3.3850:mRNA-p1	229	Tb927.3.3850:mRNA-p1	Tb927.3.3850:mRNA-p1	DFLKPSPNTLLRRQGSSTAVTARGLFGDQSR	Tb927.3.3850	COPII coat assembly protein sec16	5758	Tb927.3.3850	Tb927.3.3850:mRNA	Tb927_03_v5.1:1,066,388..1,070,719(+)	COPII coat assembly protein sec16	Tb927.3.3850	PF12931	Sec23-binding domain of Sec16																	GO:0070971	endoplasmic reticulum exit site			GO:0006888, GO:0007030, GO:0007029, GO:0070973, GO:0051046	ER to Golgi vesicle-mediated transport, Golgi organization, endoplasmic reticulum organization, protein localization to endoplasmic reticulum exit site, regulation of secretion			-0.78	Q57WC1	S	2	0.999352	9.25e-05	96.23	73.448
+	1.46571	2.60042	Tb11.v5.0581.1-p1;Tb927.10.570:mRNA-p1	729;729	Tb11.v5.0581.1-p1;Tb927.10.570:mRNA-p1	Tb927.10.570:mRNA-p1	SHDAPTSKKGSLRQGSVDDGSIRCESNNAVC	Tb927.10.570	Sec8 exocyst complex component specific domain/Invariant surface glycoprotein, putative | transcript	589	Tb927.10.570	Tb927.10.570:mRNA	Tb927_10_v5.1:148,139..153,298(+)	Sec8 exocyst complex component specific domain containing protein, putative	Tb927.10.570	PF04048	Sec8 exocyst complex component specific domain											GO:0000145	exocyst			GO:0015031, GO:0006904	protein transport, vesicle docking involved in exocytosis	GO:0020016, GO:0005737	ciliary pocket, cytoplasm								Q38CI3	S	2	1	0.000109554	108.01	74.85
+	2.71881	3.4233	Tb927.3.3850:mRNA-p1	118	Tb927.3.3850:mRNA-p1	Tb927.3.3850:mRNA-p1	TQQGDHSYYQQQRQPSLSQPQQRTNLSLDLA	Tb927.3.3850	COPII coat assembly protein sec16	5760	Tb927.3.3850	Tb927.3.3850:mRNA	Tb927_03_v5.1:1,066,388..1,070,719(+)	COPII coat assembly protein sec16	Tb927.3.3850	PF12931	Sec23-binding domain of Sec16																	GO:0070971	endoplasmic reticulum exit site			GO:0006888, GO:0007030, GO:0007029, GO:0070973, GO:0051046	ER to Golgi vesicle-mediated transport, Golgi organization, endoplasmic reticulum organization, protein localization to endoplasmic reticulum exit site, regulation of secretion			-0.78	Q57WC1	S	2	0.999977	0.000114052	107.09	95.769
+	2.99638	2.1687	Tb927.4.2920:mRNA-p1	236	Tb927.4.2920:mRNA-p1	Tb927.4.2920:mRNA-p1	TKSSSRDSSRSKQRQSLAIKAASAKDLSRTD	Tb927.4.2920	hypothetical protein, conserved	6301	Tb927.4.2920	Tb927.4.2920:mRNA	Tb927_04_v5.1:774,722..778,078(+)	hypothetical protein, conserved	Tb927.4.2920																											-0.42	Q583W9	S	2	1	0.00368639	132.32	19.608
+	2.66146	2.46359	Tb927.10.16020:mRNA-p1	247	Tb927.10.16020:mRNA-p1	Tb927.10.16020:mRNA-p1	ENLRKKCQIVDLRQSSCTPQEPGKAGLISKC	Tb927.10.16020	pre-RNA processing PIH1/Nop17, putative	1875	Tb927.10.16020	Tb927.10.16020:mRNA	Tb927_10_v5.1:3,947,614..3,948,731(+)	pre-RNA processing PIH1/Nop17, putative	Tb927.10.16020	PF08190	pre-RNA processing PIH1/Nop17																									-0.53	Q387R3	S	2	0.986408	0.00183306	66.688	51.397
+	2.58847	2.19286	Tb927.11.1360:mRNA-p1	337	Tb927.11.1360:mRNA-p1	Tb927.11.1360:mRNA-p1	ASVAARQSVDATMPTTPLGYQLGERFDVDIS	Tb927.11.1360	zinc-finger of a C2HC-type, putative	10959	Tb927.11.1360	Tb927.11.1360:mRNA	Tb927_11_v5.1:394,312..397,489(+)	zinc-finger of a C2HC-type, putative	Tb927.11.1360	PF13913	zinc-finger of a C2HC-type																	GO:0035869	ciliary transition zone	GO:0008270	zinc ion binding					-0.55	Q387B6	T	2	0.995242	2.21e-18	171.29	158.84
+	0.869582	3.72324	Tb10.v4.0052:mRNA-p1;Tb927.10.10360:mRNA-p1;Tb927.10.10280:mRNA-p1	4821;3141;2314	Tb10.v4.0052:mRNA-p1;Tb927.10.10280:mRNA-p1	Tb927.10.10280:mRNA-p1	SKPYMPKAAPTVKQSSISMQGVSSEYRNRFI	Tb927.10.10280	microtubule-associated protein 2	170	Tb927.10.10280	Tb927.10.10280:mRNA	Tb927_10_v5.1:2,524,258..2,531,866(-)	microtubule-associated protein, putative	Tb927.10.10280																			GO:0036064, GO:0005737	ciliary basal body, cytoplasm	GO:0008017	microtubule binding					0.3	Q389U9	S	2	0.999848	5.93e-14	159.79	134.94
+	3.63816	2.26883	Tb927.11.14800:mRNA-p1	70	Tb927.11.14800:mRNA-p1	Tb927.11.14800:mRNA-p1	VSHAADEELPRKRQTSISSSAERIFTKEEKL	Tb927.11.14800	hypothetical protein, conserved	3549	Tb927.11.14800	Tb927.11.14800:mRNA	Tb927_11_v5.1:3,934,446..3,936,083(-)	hypothetical protein, conserved	Tb927.11.14800																			GO:0036064, GO:0020023	ciliary basal body, kinetoplast			GO:0010608	posttranscriptional regulation of gene expression				Q381V5	S	2	0.949434	0.000506364	84.734	73.569
+	1.69273	2.4233	Tb927.11.11650:mRNA-p1	630	Tb927.11.11650:mRNA-p1	Tb927.11.11650:mRNA-p1	VSRRFEKEDFERRRASNSVAQVAKEGKGMDS	Tb927.11.11650	Centrosomal protein of 164 kDa, putative	3074	Tb927.11.11650	Tb927.11.11650:mRNA	Tb927_11_v5.1:3,125,686..3,128,793(+)	Centrosomal protein of 164 kDa, putative	Tb927.11.11650	PF00397	WW domain			PS50020	WW/rsp5/WWP domain profile	SM00456		SSF51045	WW domain					GO:0005515	protein binding			GO:0036064	ciliary basal body							0.52	Q383B5	S	2	0.944102	7.56e-06	125.67	95.466
+	3.78435	3.57964	Tb927.4.2890:mRNA-p1	412	Tb927.4.2890:mRNA-p1	Tb927.4.2890:mRNA-p1	SQILSLAETLERRRASAASQSQAVGSDACAS	Tb927.4.2890	hypothetical protein, conserved	6281	Tb927.4.2890	Tb927.4.2890:mRNA	Tb927_04_v5.1:765,039..767,929(+)	hypothetical protein, conserved	Tb927.4.2890																											0.42	Q583W6	S	3	0.995326	1.39e-20	154.1	146.83
+	2.47776	2.19862	Tb927.8.7760:mRNA-p1	721	Tb927.8.7760:mRNA-p1	Tb927.8.7760:mRNA-p1	TVPDFANPNKKRASHSSSVGARSVAPMGPAV	Tb927.8.7760	hypothetical protein, conserved	9130	Tb927.8.7760	Tb927.8.7760:mRNA	Tb927_08_v5.1:2,251,382..2,255,154(+)	hypothetical protein, conserved	Tb927.8.7760									SSF89260	Collagen-binding domain									GO:0005737	cytoplasm			GO:0010608	posttranscriptional regulation of gene expression				Q57U67	S	2	0.961348	0.000227099	84.213	79.596
+	1.77121	2.52901	Tb927.8.7760:mRNA-p1	723	Tb927.8.7760:mRNA-p1	Tb927.8.7760:mRNA-p1	PDFANPNKKRASHSSSVGARSVAPMGPAVVA	Tb927.8.7760	hypothetical protein, conserved	9132	Tb927.8.7760	Tb927.8.7760:mRNA	Tb927_08_v5.1:2,251,382..2,255,154(+)	hypothetical protein, conserved	Tb927.8.7760									SSF89260	Collagen-binding domain									GO:0005737	cytoplasm			GO:0010608	posttranscriptional regulation of gene expression				Q57U67	S	2	0.987549	0.000227099	84.213	79.596
+	3.21249	2.6341	Tb927.5.3630:mRNA-p1	343	Tb927.5.3630:mRNA-p1	Tb927.5.3630:mRNA-p1	AEELNTALQIPLKRASNTTDSLQISQAAKVV	Tb927.5.3630	hypothetical protein, conserved	6884	Tb927.5.3630	Tb927.5.3630:mRNA	Tb927_05_v5.1:1,198,442..1,199,781(+)	hypothetical protein, conserved	Tb927.5.3630																												Q57UA3	S	2	0.99763	2.27e-39	223.48	191.12
+	2.1826	3.70734	Tb927.2.5010:mRNA-p1	54	Tb927.2.5010:mRNA-p1	Tb927.2.5010:mRNA-p1	DEQVQAIEGTETRRASSATSPKDLVSGNRPR	Tb927.2.5010	Meiotic cell cortex C-terminal pleckstrin homology, putative	5187	Tb927.2.5010	Tb927.2.5010:mRNA	Tb927_02_v5.1:886,019..887,523(-)	Meiotic cell cortex C-terminal pleckstrin homology, putative	Tb927.2.5010	PF12814	Meiotic cell cortex C-terminal pleckstrin homology							SSF50729	PH domain-like			GO:0005938	cell cortex	GO:0005543, GO:0005515	phospholipid binding, protein binding	GO:0032065	cortical protein anchoring									-1.45	Q586T9	S	2	0.999106	0.00484469	60.893	45.512
+	2.05092	3.92589	Tb927.2.5010:mRNA-p1	55	Tb927.2.5010:mRNA-p1	Tb927.2.5010:mRNA-p1	EQVQAIEGTETRRASSATSPKDLVSGNRPRA	Tb927.2.5010	Meiotic cell cortex C-terminal pleckstrin homology, putative	5188	Tb927.2.5010	Tb927.2.5010:mRNA	Tb927_02_v5.1:886,019..887,523(-)	Meiotic cell cortex C-terminal pleckstrin homology, putative	Tb927.2.5010	PF12814	Meiotic cell cortex C-terminal pleckstrin homology							SSF50729	PH domain-like			GO:0005938	cell cortex	GO:0005543, GO:0005515	phospholipid binding, protein binding	GO:0032065	cortical protein anchoring									-1.45	Q586T9	S	2	0.99578	0.00484469	54.007	46.787
+	3.06642	3.26493	Tb927.8.5710:mRNA-p1	339	Tb927.8.5710:mRNA-p1	Tb927.8.5710:mRNA-p1	GTPESEETNGGNRRASALGEDPKTSVYVSLY	Tb927.8.5710	recombination initiation protein NBS1, putative	8942	Tb927.8.5710	Tb927.8.5710:mRNA	Tb927_08_v5.1:1,688,580..1,691,349(+)	recombination initiation protein NBS1, putative	Tb927.8.5710	PF00498	FHA domain			PS50006	Forkhead-associated (FHA) domain profile	SM00240		SSF49879	SMAD/FHA domain					GO:0005515	protein binding			GO:0005737	cytoplasm							0.3	Q57X11	S	2	1	0.000102875	122.78	74.691
+	1.77121	2.52901	Tb927.8.7760:mRNA-p1	719	Tb927.8.7760:mRNA-p1	Tb927.8.7760:mRNA-p1	HGTVPDFANPNKKRASHSSSVGARSVAPMGP	Tb927.8.7760	hypothetical protein, conserved	9129	Tb927.8.7760	Tb927.8.7760:mRNA	Tb927_08_v5.1:2,251,382..2,255,154(+)	hypothetical protein, conserved	Tb927.8.7760									SSF89260	Collagen-binding domain									GO:0005737	cytoplasm			GO:0010608	posttranscriptional regulation of gene expression				Q57U67	S	2	0.99985	0.000227099	84.213	79.596
+	6.83628	4.03471	Tb927.11.12260:mRNA-p1	509	Tb927.11.12260:mRNA-p1	Tb927.11.12260:mRNA-p1	RIGSTSALDAQSRRASQFTDSDCSDRAVRKP	Tb927.11.12260	hypothetical protein, conserved	3150	Tb927.11.12260	Tb927.11.12260:mRNA	Tb927_11_v5.1:3,278,822..3,280,715(+)	hypothetical protein, conserved	Tb927.11.12260	PF05783	Dynein light intermediate chain (DLIC)																	GO:0005737	cytoplasm							-0.16	Q382V5	S	2	0.999999	1.35e-12	164.97	152.77
+	1.30596	-6.05906	Tb927.7.3550:mRNA-p1	1230	Tb927.7.3550:mRNA-p1	Tb927.7.3550:mRNA-p1	SSGHPSGNRDSSRRASTNRESSVGRGF____	Tb927.7.3550	cytoskeleton associated protein, putative	7647	Tb927.7.3550	Tb927.7.3550:mRNA	Tb927_07_v5.1:915,141..920,943(-)	cytoskeleton associated protein, putative	Tb927.7.3550									SSF49562	C2 domain (Calcium/lipid-binding domain, CaLB)					GO:0005515	protein binding			GO:0030863, GO:0005856	cortical cytoskeleton, cytoskeleton	GO:0032403	protein complex binding	GO:0000902, GO:0000910, GO:0010608	cell morphogenesis, cytokinesis, posttranscriptional regulation of gene expression			-0.21	Q57WH0	S	2	1	8.44e-05	78.674	71.724
+	1.48983	-4.08532	Tb927.7.3550:mRNA-p1	1235	Tb927.7.3550:mRNA-p1	Tb927.7.3550:mRNA-p1	SGNRDSSRRASTNRESSVGRGF_________	Tb927.7.3550	cytoskeleton associated protein, putative	7648	Tb927.7.3550	Tb927.7.3550:mRNA	Tb927_07_v5.1:915,141..920,943(-)	cytoskeleton associated protein, putative	Tb927.7.3550									SSF49562	C2 domain (Calcium/lipid-binding domain, CaLB)					GO:0005515	protein binding			GO:0030863, GO:0005856	cortical cytoskeleton, cytoskeleton	GO:0032403	protein complex binding	GO:0000902, GO:0000910, GO:0010608	cell morphogenesis, cytokinesis, posttranscriptional regulation of gene expression			-0.21	Q57WH0	S	2	1	8.44e-05	88.561	63.113
+	1.29856	-6.0265	Tb927.7.3550:mRNA-p1	1231	Tb927.7.3550:mRNA-p1	Tb927.7.3550:mRNA-p1	SGHPSGNRDSSRRASTNRESSVGRGF_____	Tb927.7.3550	cytoskeleton associated protein, putative	11905	Tb927.7.3550	Tb927.7.3550:mRNA	Tb927_07_v5.1:915,141..920,943(-)	cytoskeleton associated protein, putative	Tb927.7.3550									SSF49562	C2 domain (Calcium/lipid-binding domain, CaLB)					GO:0005515	protein binding			GO:0030863, GO:0005856	cortical cytoskeleton, cytoskeleton	GO:0032403	protein complex binding	GO:0000902, GO:0000910, GO:0010608	cell morphogenesis, cytokinesis, posttranscriptional regulation of gene expression			-0.21	Q57WH0	T	2	1	8.44e-05	78.674	71.724
+	2.77815	2.87567	Tb927.10.5990:mRNA-p1;Tb11.v5.0193.1-p1	259;259	Tb927.10.5990:mRNA-p1	Tb927.10.5990:mRNA-p1	HLVNISGHSAERRRASVGLAGNTRRTYRDPT	Tb927.10.5990	Centrosomal protein of 57 kDa, putative	317	Tb927.10.5990	Tb927.10.5990:mRNA	Tb927_10_v5.1:1,503,675..1,505,341(-)	Centrosomal protein of 57 kDa, putative	Tb927.10.5990																			GO:0036064, GO:0035869	ciliary basal body, ciliary transition zone			GO:0010608	posttranscriptional regulation of gene expression			-0.13	Q38B06	S	2	1	0.000358896	99.915	75.639
+	1.74524	4.80447	Tb927.7.5610:mRNA-p1	119	Tb927.7.5610:mRNA-p1	Tb927.7.5610:mRNA-p1	PAESTHSVPCIQRRASVPVPVSGRRSSFRNP	Tb927.7.5610	hypothetical protein, conserved	7951	Tb927.7.5610	Tb927.7.5610:mRNA	Tb927_07_v5.1:1,516,783..1,520,321(+)	hypothetical protein, conserved	Tb927.7.5610							SM00320		SSF50978	WD40 repeat-like					GO:0005515	protein binding												Q582H6	S	2	1	0.000382281	78.441	67.495
+	3.87226	2.58138	Tb927.5.1990.1:mRNA-p1;Tb927.5.1990.2:mRNA-p1	82;152	Tb927.5.1990.1:mRNA-p1	Tb927.5.1990.1:mRNA-p1	TDHDLERVKKSYRRATAPPAIASSPTRQPPQ	Tb927.5.1990.1	hypothetical protein, conserved	11692																																		T	2	1	7.17e-05	97.352	88.03
+	4.64028	3.81301	Tb927.11.12720:mRNA-p1	432	Tb927.11.12720:mRNA-p1	Tb927.11.12720:mRNA-p1	GVGNLRRRATELSLGSSPPEFQGTRSPNCKP	Tb927.11.12720	hypothetical protein, conserved	3267	Tb927.11.12720	Tb927.11.12720:mRNA	Tb927_11_v5.1:3,405,505..3,408,465(-)	hypothetical protein, conserved	Tb927.11.12720																												Q382Q9	S	3	0.984325	8.71e-06	81.406	76.111
+	2.42794	2.54619	Tb927.11.12720:mRNA-p1	429	Tb927.11.12720:mRNA-p1	Tb927.11.12720:mRNA-p1	LRDGVGNLRRRATELSLGSSPPEFQGTRSPN	Tb927.11.12720	hypothetical protein, conserved	3266	Tb927.11.12720	Tb927.11.12720:mRNA	Tb927_11_v5.1:3,405,505..3,408,465(-)	hypothetical protein, conserved	Tb927.11.12720																												Q382Q9	S	2	0.999997	4e-11	145.19	132.74
+	3.88575	4.90674	Tb927.11.12720:mRNA-p1	426	Tb927.11.12720:mRNA-p1	Tb927.11.12720:mRNA-p1	GTGLRDGVGNLRRRATELSLGSSPPEFQGTR	Tb927.11.12720	hypothetical protein, conserved	10927	Tb927.11.12720	Tb927.11.12720:mRNA	Tb927_11_v5.1:3,405,505..3,408,465(-)	hypothetical protein, conserved	Tb927.11.12720																												Q382Q9	T	2	1	4e-11	145.19	132.74
+	3.59604	4.49247	Tb927.11.1740:mRNA-p1	757	Tb927.11.1740:mRNA-p1	Tb927.11.1740:mRNA-p1	PTSAAPGAATAGRRATVGLGDKSTLSGADED	Tb927.11.1740	intraflagellar transport protein 88	11077	Tb927.11.1740	Tb927.11.1740:mRNA	Tb927_11_v5.1:526,509..529,357(-)	intraflagellar transport protein 88	Tb927.11.1740	PF00515;PF13174;PF13414	Tetratricopeptide repeat;Tetratricopeptide repeat;TPR repeat			PS50005;PS50293	TPR repeat profile;TPR repeat region circular profile	SM00028		SSF48452	TPR-like					GO:0005515	protein binding			GO:0030990, GO:0030992, GO:0031514	intraciliary transport particle, intraciliary transport particle B, motile cilium			GO:0060271, GO:0030010, GO:0035735, GO:0008361	cilium assembly, establishment of cell polarity, intraciliary transport involved in cilium assembly, regulation of cell size			-1.08	Q386Y0	T	3	1	4.51e-21	128.82	123.45
+	1.48492	3.08917	Tb927.11.1740:mRNA-p1	764	Tb927.11.1740:mRNA-p1	Tb927.11.1740:mRNA-p1	AATAGRRATVGLGDKSTLSGADEDDIVGESQ	Tb927.11.1740	intraflagellar transport protein 88	3932	Tb927.11.1740	Tb927.11.1740:mRNA	Tb927_11_v5.1:526,509..529,357(-)	intraflagellar transport protein 88	Tb927.11.1740	PF00515;PF13174;PF13414	Tetratricopeptide repeat;Tetratricopeptide repeat;TPR repeat			PS50005;PS50293	TPR repeat profile;TPR repeat region circular profile	SM00028		SSF48452	TPR-like					GO:0005515	protein binding			GO:0030990, GO:0030992, GO:0031514	intraciliary transport particle, intraciliary transport particle B, motile cilium			GO:0060271, GO:0030010, GO:0035735, GO:0008361	cilium assembly, establishment of cell polarity, intraciliary transport involved in cilium assembly, regulation of cell size			-1.08	Q386Y0	S	3	0.950505	4.51e-21	140.2	131.54
+	3.88728	2.80345	Tb927.4.1160:mRNA-p1	893	Tb927.4.1160:mRNA-p1	Tb927.4.1160:mRNA-p1	WGGDIPPVVEGKRDSSDDPDVLVNPFLKKWS	Tb927.4.1160	hypothetical protein, conserved	6057	Tb927.4.1160	Tb927.4.1160:mRNA	Tb927_04_v5.1:306,804..309,661(-)	hypothetical protein, conserved	Tb927.4.1160																												Q580E4	S	3	0.931538	9.35e-11	149.36	143.4
+	2.62238	2.64157	Tb927.6.2670:mRNA-p1	222	Tb927.6.2670:mRNA-p1	Tb927.6.2670:mRNA-p1	VEEILWGQSRSPRRDSHSADAGRLNELKKDI	Tb927.6.2670	RNA decapping enzyme	7091	Tb927.6.2670	Tb927.6.2670:mRNA	Tb927_06_v5.1:804,234..805,197(+)	RNA decapping enzyme	Tb927.6.2670	PF00293	NUDIX domain			PS51462	Nudix hydrolase domain profile			SSF55811	Nudix					GO:0016787	hydrolase activity					GO:0050072	m7G(5')pppN diphosphatase activity	GO:0031087	deadenylation-independent decapping of nuclear-transcribed mRNA	3.6.1.- (In phosphorus-containing anhydrides.);3.6.1.62 (5'-(N(7)-methylguanosine 5'-triphospho)-[mRNA] hydrolase)	3.6.1.- (In phosphorus-containing anhydrides.)		Q583R7	S	2	0.99655	0.00152975	80.746	43.566
+	5.61202	2.94314	Tb927.1.1420:mRNA-p1	424	Tb927.1.1420:mRNA-p1	Tb927.1.1420:mRNA-p1	AIMSERDKLIQERRDSGAFLEEEEDDERIFG	Tb927.1.1420	conserved protein, unknown function	790	Tb927.1.1420	Tb927.1.1420:mRNA	Tb927_01_v5.1:360,216..362,252(+)	conserved protein, unknown function	Tb927.1.1420																			GO:0005737	cytoplasm							0.55	Q4GZ77	S	3	1	9.45e-06	110.75	100.75
+	4.75957	2.12455	Tb927.5.4340:mRNA-p1	390	Tb927.5.4340:mRNA-p1	Tb927.5.4340:mRNA-p1	QSGELSSGFHATKRDSGDHVLRAAAATDDVE	Tb927.5.4340	basal body component, putative	6915	Tb927.5.4340	Tb927.5.4340:mRNA	Tb927_05_v5.1:1,350,962..1,353,155(-)	basal body component, putative	Tb927.5.4340																			GO:0036064	ciliary basal body	GO:0032403	protein complex binding						Q57Z15	S	3	1	0.00095156	74.611	36.308
+	8.41452	4.41419	Tb927.8.8260:mRNA-p1;Tb927.8.8250:mRNA-p1;Tb927.8.8230:mRNA-p1	16;16;16	Tb927.8.8260:mRNA-p1	Tb927.8.8260:mRNA-p1	MTNQSSGGNDRGRRDTDPFAHAGDVKLSSDA	Tb927.8.8260	amino acid transporter, putative	12245	Tb927.8.8260	Tb927.8.8260:mRNA	Tb927_08_v5.1:2,443,710..2,445,123(+)	amino acid transporter, putative	Tb927.8.8260	PF01490	Transmembrane amino acid transporter protein																	GO:0097014, GO:0005737, GO:0016021, GO:0031981	ciliary plasm, cytoplasm, integral component of membrane, nuclear lumen	GO:0005275	amine transmembrane transporter activity	GO:0006865	amino acid transport				Q57WK4	T	3	1	1.38e-09	149.47	126.48
+	1.77756	-2.3864	Tb927.4.3130:mRNA-p1	136	Tb927.4.3130:mRNA-p1	Tb927.4.3130:mRNA-p1	LAAAEALTGVPGTGLSPSRFRYGARHADRAG	Tb927.4.3130	Component of motile flagella 18	6330	Tb927.4.3130	Tb927.4.3130:mRNA	Tb927_04_v5.1:824,140..825,085(+)	Component of motile flagella 18	Tb927.4.3130	PF06294	CH-like domain in sperm protein							SSF47576	Calponin-homology domain, CH-domain					GO:0005515	protein binding			GO:0036064, GO:0035869	ciliary basal body, ciliary transition zone			GO:0060285, GO:0010608	cilium-dependent cell motility, posttranscriptional regulation of gene expression			0.09	Q583Z0	S	3	0.764104	1.32e-12	116.72	100.4
+	0.941766	3.28652	Tb927.8.5570:mRNA-p1	119	Tb927.8.5570:mRNA-p1	Tb927.8.5570:mRNA-p1	RSVHFKLLRRRGRRESDDGVSGKSTHILNIV	Tb927.8.5570	transporter, putative	8918	Tb927.8.5570	Tb927.8.5570:mRNA	Tb927_08_v5.1:1,640,705..1,642,936(+)	transporter, putative	Tb927.8.5570	PF03547	Membrane transport protein											GO:0016021	integral component of membrane			GO:0055085	transmembrane transport	GO:0016021	integral component of membrane	GO:0005215	transporter activity						Q57X25	S	2	0.999991	5.12e-05	139.66	73.819
+	4.35247	3.77083	Tb927.8.1450:mRNA-p1	36	Tb927.8.1450:mRNA-p1	Tb927.8.1450:mRNA-p1	DRMKAPVNPSSGRRESGKPADAARAGGGTPQ	Tb927.8.1450	hypothetical protein, conserved	8409	Tb927.8.1450	Tb927.8.1450:mRNA	Tb927_08_v5.1:470,342..471,897(+)	hypothetical protein, conserved	Tb927.8.1450																												Q580H8	S	2	1	0.00427938	73.296	57.924
+	3.76908	3.57801	Tb927.4.2280:mRNA-p1	353	Tb927.4.2280:mRNA-p1	Tb927.4.2280:mRNA-p1	PTPSVSSLYDDKRRESLLNCHQRYPSSCVPP	Tb927.4.2280	hypothetical protein, conserved	6207	Tb927.4.2280	Tb927.4.2280:mRNA	Tb927_04_v5.1:593,218..595,098(+)	hypothetical protein, conserved	Tb927.4.2280																											0.11	Q584F9	S	3	1	0.000118948	94.781	83.406
+	5.42855	3.16458	Tb927.11.7300:mRNA-p1;Tb11.v5.0253.1-p1	493;493	Tb927.11.7300:mRNA-p1	Tb927.11.7300:mRNA-p1	ASAKKRGQMKDEKRESLLNHLPEEERTLVYL	Tb927.11.7300	major facilitator superfamily, putative	383	Tb927.11.7300	Tb927.11.7300:mRNA	Tb927_11_v5.1:2,061,635..2,063,352(+)	major facilitator superfamily, putative	Tb927.11.7300	PF07690	Major Facilitator Superfamily			PS50850	Major facilitator superfamily (MFS) profile			SSF103473	MFS general substrate transporter			GO:0016021	integral component of membrane			GO:0055085	transmembrane transport	GO:0016021	integral component of membrane	GO:0005215	transporter activity						Q384T5	S	2	1	2.62e-06	131.54	109.1
+	3.53956	4.12408	Tb927.7.5450:mRNA-p1	660	Tb927.7.5450:mRNA-p1	Tb927.7.5450:mRNA-p1	SEGEPFSDGRRFSSYSSGDKFSPTPTGITNT	Tb927.7.5450	lipin, putative	7936	Tb927.7.5450	Tb927.7.5450:mRNA	Tb927_07_v5.1:1,469,735..1,474,285(+)	lipin, putative	Tb927.7.5450	PF04571;PF08235	lipin, N-terminal conserved region;LNS2 (Lipin/Ned1/Smp2)					SM00775		SSF56784	HAD-like									GO:0005737	cytoplasm						3.1.3.4 (Phosphatidate phosphatase)	-0.48	Q582G0	S	2	0.996494	1.76e-05	141.34	113.61
+	3.51356	3.6998	Tb927.7.5450:mRNA-p1	657	Tb927.7.5450:mRNA-p1	Tb927.7.5450:mRNA-p1	FKGSEGEPFSDGRRFSSYSSGDKFSPTPTGI	Tb927.7.5450	lipin, putative	7934	Tb927.7.5450	Tb927.7.5450:mRNA	Tb927_07_v5.1:1,469,735..1,474,285(+)	lipin, putative	Tb927.7.5450	PF04571;PF08235	lipin, N-terminal conserved region;LNS2 (Lipin/Ned1/Smp2)					SM00775		SSF56784	HAD-like									GO:0005737	cytoplasm						3.1.3.4 (Phosphatidate phosphatase)	-0.48	Q582G0	S	2	0.994518	1.76e-05	141.34	113.61
+	3.32733	2.79534	Tb927.7.2420:mRNA-p1	36	Tb927.7.2420:mRNA-p1	Tb927.7.2420:mRNA-p1	TASVGERVPLLPRRFSARPQGNQEAQERTAV	Tb927.7.2420	glycogen synthase kinase-3 alpha, putative	7501	Tb927.7.2420	Tb927.7.2420:mRNA	Tb927_07_v5.1:622,906..628,228(-)	glycogen synthase kinase-3 alpha, putative	Tb927.7.2420	PF00069	Protein kinase domain			PS50011	Protein kinase domain profile	SM00220		SSF56112	Protein kinase-like (PK-like)					GO:0005524, GO:0004672, GO:0016772	ATP binding, protein kinase activity, transferase activity, transferring phosphorus-containing groups	GO:0006468	protein phosphorylation			GO:0005524, GO:0004672	ATP binding, protein kinase activity	GO:0006468	protein phosphorylation	2.7.1.37 (2.7.11.12, 2.7.11.13, 2.7.11.21, 2.7.11.22, 2.7.11.24, 2.7.11.25,2.7.11.30 and 2.7.12.1);2.7.11.1 (Non-specific serine/threonine protein kinase)	2.7.1.37 (2.7.11.12, 2.7.11.13, 2.7.11.21, 2.7.11.22, 2.7.11.24, 2.7.11.25,2.7.11.30 and 2.7.12.1)		Q57XN2	S	3	1	0.000247695	76.817	68.268
+	5.55023	5.05482	Tb927.10.1910:mRNA-p1;Tb11.v5.0556.1-p1	1206;32	Tb927.10.1910:mRNA-p1	Tb927.10.1910:mRNA-p1	YGDVELGVGDERRRFSFTNCRPSIIAEGRRR	Tb927.10.1910	STE/STE11 serine/threonine-protein kinase, putative	1895	Tb927.10.1910	Tb927.10.1910:mRNA	Tb927_10_v5.1:497,977..503,103(+)	STE/STE11 serine/threonine-protein kinase, putative	Tb927.10.1910	PF00069;PF00211	Protein kinase domain;Adenylate and Guanylate cyclase catalytic domain			PS50011;PS50125	Protein kinase domain profile;Guanylate cyclase domain profile	SM00220		SSF55073;SSF56112	Nucleotide cyclase;Protein kinase-like (PK-like)					GO:0005524, GO:0016849, GO:0004672, GO:0016772	ATP binding, phosphorus-oxygen lyase activity, protein kinase activity, transferase activity, transferring phosphorus-containing groups	GO:0009190, GO:0035556, GO:0006468	cyclic nucleotide biosynthetic process, intracellular signal transduction, protein phosphorylation			GO:0005524, GO:0004674	ATP binding, protein serine/threonine kinase activity	GO:0006468	protein phosphorylation				Q38C51	S	3	0.999657	3.35e-10	138.82	125.93
+	6.79866	4.80305	Tb927.10.1910:mRNA-p1;Tb11.v5.0556.1-p1	1213;39	Tb927.10.1910:mRNA-p1	Tb927.10.1910:mRNA-p1	VGDERRRFSFTNCRPSIIAEGRRRSYNRCAE	Tb927.10.1910	STE/STE11 serine/threonine-protein kinase, putative	1896	Tb927.10.1910	Tb927.10.1910:mRNA	Tb927_10_v5.1:497,977..503,103(+)	STE/STE11 serine/threonine-protein kinase, putative	Tb927.10.1910	PF00069;PF00211	Protein kinase domain;Adenylate and Guanylate cyclase catalytic domain			PS50011;PS50125	Protein kinase domain profile;Guanylate cyclase domain profile	SM00220		SSF55073;SSF56112	Nucleotide cyclase;Protein kinase-like (PK-like)					GO:0005524, GO:0016849, GO:0004672, GO:0016772	ATP binding, phosphorus-oxygen lyase activity, protein kinase activity, transferase activity, transferring phosphorus-containing groups	GO:0009190, GO:0035556, GO:0006468	cyclic nucleotide biosynthetic process, intracellular signal transduction, protein phosphorylation			GO:0005524, GO:0004674	ATP binding, protein serine/threonine kinase activity	GO:0006468	protein phosphorylation				Q38C51	S	3	0.998572	3.35e-10	138.82	125.93
+	1.91237	2.91981	Tb927.8.1300:mRNA-p1	97	Tb927.8.1300:mRNA-p1	Tb927.8.1300:mRNA-p1	VGPDTFSHNQGPNYASGATTRVPSLATNGEF	Tb927.8.1300	hypothetical protein, conserved	8395	Tb927.8.1300	Tb927.8.1300:mRNA	Tb927_08_v5.1:419,694..422,815(-)	hypothetical protein, conserved	Tb927.8.1300																											-0.52	Q57VM5	S	4	0.896086	1.1e-07	78.395	73.114
+	4.10059	2.47314	Tb927.9.10920:mRNA-p1	578	Tb927.9.10920:mRNA-p1	Tb927.9.10920:mRNA-p1	RGGGNNSHGVGARRGSTVTARKKKGNGAEVV	Tb927.9.10920	kinetoplastid kinetochore protein 3	9365	Tb927.9.10920	Tb927.9.10920:mRNA	Tb927_09_v5.1:1,717,655..1,721,240(-)	kinetoplastid kinetochore protein 3	Tb927.9.10920	PF00069	Protein kinase domain			PS50011;PS50157	Protein kinase domain profile;Zinc finger C2H2 type domain profile	SM00220		SSF56112	Protein kinase-like (PK-like)					GO:0005524, GO:0046872, GO:0004672, GO:0016772	ATP binding, metal ion binding, protein kinase activity, transferase activity, transferring phosphorus-containing groups	GO:0006468	protein phosphorylation	GO:0000776, GO:0005634	kinetochore, nucleus	GO:0005524, GO:0004674	ATP binding, protein serine/threonine kinase activity	GO:0008283, GO:0007059, GO:0006468	cell proliferation, chromosome segregation, protein phosphorylation		2.7.1.37 (2.7.11.12, 2.7.11.13, 2.7.11.21, 2.7.11.22, 2.7.11.24, 2.7.11.25,2.7.11.30 and 2.7.12.1)	0.26	Q38DT1	S	2	0.96114	0.00917102	74.611	45.653
+	2.59022	2.26959	Tb927.5.570:mRNA-p1	1616	Tb927.5.570:mRNA-p1	Tb927.5.570:mRNA-p1	KELTDELRGVCGRRGSDISYPPVATVLDSTS	Tb927.5.570	hypothetical protein, conserved	6924	Tb927.5.570	Tb927.5.570:mRNA	Tb927_05_v5.1:231,526..239,193(-)	hypothetical protein, conserved	Tb927.5.570																			GO:0005929	cilium							-0.01	Q57VV6	S	3	0.961631	2.3e-08	102.97	87.128
+	5.83545	2.14716	Tb927.4.770:mRNA-p1	238	Tb927.4.770:mRNA-p1	Tb927.4.770:mRNA-p1	RVLSPDRQGGKHRRGSEEGGASSSSTHITSL	Tb927.4.770	ubiquitin-protein ligase, putative	6543	Tb927.4.770	Tb927.4.770:mRNA	Tb927_04_v5.1:211,670..216,207(-)	ubiquitin-protein ligase, putative	Tb927.4.770	PF00632	HECT-domain (ubiquitin-transferase)			PS50237	HECT domain profile	SM00119		SSF56204	Hect, E3 ligase catalytic domain					GO:0004842	ubiquitin-protein transferase activity			GO:0005730, GO:0005634	nucleolus, nucleus					6.3.2.- (Acid--amino-acid ligases (peptide synthases).)	6.3.2.- (Acid--amino-acid ligases (peptide synthases).)	0.42	Q580A5	S	3	0.996779	6.91e-07	83.992	77.042
+	4.16978	3.11742	Tb927.6.2520:mRNA-p1	499	Tb927.6.2520:mRNA-p1	Tb927.6.2520:mRNA-p1	NTGQRSFSSDKHKRGSVVSKKERRVDPTHVD	Tb927.6.2520	hypothetical protein, conserved	7086	Tb927.6.2520	Tb927.6.2520:mRNA	Tb927_06_v5.1:764,375..766,991(+)	hypothetical protein, conserved	Tb927.6.2520																											-0.35	Q584Q4	S	2	0.997087	0.0187424	68.786	28.727
+	2.86656	2.0764	Tb927.8.3180:mRNA-p1	489	Tb927.8.3180:mRNA-p1	Tb927.8.3180:mRNA-p1	MLSIFGRYNVGARRGSQMQQQQQSEQHRLSP	Tb927.8.3180	Protein of unknown function (DUF3250), putative	8641	Tb927.8.3180	Tb927.8.3180:mRNA	Tb927_08_v5.1:946,020..950,296(+)	Protein of unknown function (DUF3250), putative	Tb927.8.3180	PF11618	First C2 domain of RPGR-interacting protein 1							SSF49562	C2 domain (Calcium/lipid-binding domain, CaLB)					GO:0005515	protein binding			GO:0035869	ciliary transition zone								Q57YZ5	S	3	1	3.71e-07	130.36	115.16
+	2.19982	2.91196	Tb927.3.1110:mRNA-p1;Tb11.v5.0589.1-p1	312;312	Tb927.3.1110:mRNA-p1	Tb927.3.1110:mRNA-p1	EELNALRGEAGRKRGSRSENDGAPKIGGQGN	Tb927.3.1110	Putative intraflagellar transport protein A1	5341	Tb927.3.1110	Tb927.3.1110:mRNA	Tb927_03_v5.1:270,600..273,554(+)	Putative intraflagellar transport protein A1	Tb927.3.1110	PF10234	Clusterin-associated protein-1																	GO:0030990, GO:0030992	intraciliary transport particle, intraciliary transport particle B			GO:0035720, GO:0035735	intraciliary anterograde transport, intraciliary transport involved in cilium assembly			-1.38	Q57WZ2	S	3	1	0.00490295	61.211	48.419
+	4.57644	1.91047	Tb927.2.5760:mRNA-p1	1377	Tb927.2.5760:mRNA-p1	Tb927.2.5760:mRNA-p1	YTNGQQSVMKTEKRGSVVDGGDTIITCHRVK	Tb927.2.5760	Flagellar Member 8	5235	Tb927.2.5760	Tb927.2.5760:mRNA	Tb927_02_v5.1:1,033,908..1,043,301(+)	Flagellar Member 8	Tb927.2.5760																											0.17	Q586D0	S	3	1	9.42e-11	149.33	144.11
+	3.29416	3.6601	Tb927.10.12660:mRNA-p1	118	Tb927.10.12660:mRNA-p1	Tb927.10.12660:mRNA-p1	NNFGRRGSGAGRRGTSATNTQPQDGVGVVGD	Tb927.10.12660	pumilio/PUF RNA binding protein 2	1334	Tb927.10.12660	Tb927.10.12660:mRNA	Tb927_10_v5.1:3,073,130..3,076,108(-)	pumilio/PUF RNA binding protein 2	Tb927.10.12660	PF00806	Pumilio-family RNA binding repeat			PS50302;PS50303	Pumilio RNA-binding repeat profile;Pumilio homology domain (PUM-HD) profile	SM00025		SSF48371	ARM repeat					GO:0003723, GO:0005488	RNA binding, binding			GO:0005737	cytoplasm	GO:0003723, GO:0003729	RNA binding, mRNA binding	GO:0016071, GO:0010608	mRNA metabolic process, posttranscriptional regulation of gene expression			-0.5	Q388X7	S	3	0.914698	2.72e-12	112.13	103.21
+	2.55096	3.82766	Tb927.10.12660:mRNA-p1	117	Tb927.10.12660:mRNA-p1	Tb927.10.12660:mRNA-p1	SNNFGRRGSGAGRRGTSATNTQPQDGVGVVG	Tb927.10.12660	pumilio/PUF RNA binding protein 2	10518	Tb927.10.12660	Tb927.10.12660:mRNA	Tb927_10_v5.1:3,073,130..3,076,108(-)	pumilio/PUF RNA binding protein 2	Tb927.10.12660	PF00806	Pumilio-family RNA binding repeat			PS50302;PS50303	Pumilio RNA-binding repeat profile;Pumilio homology domain (PUM-HD) profile	SM00025		SSF48371	ARM repeat					GO:0003723, GO:0005488	RNA binding, binding			GO:0005737	cytoplasm	GO:0003723, GO:0003729	RNA binding, mRNA binding	GO:0016071, GO:0010608	mRNA metabolic process, posttranscriptional regulation of gene expression			-0.5	Q388X7	T	2	0.995389	2.47e-72	247.5	217.15
+	2.49878	3.03109	Tb927.2.3580:mRNA-p1	280	Tb927.2.3580:mRNA-p1	Tb927.2.3580:mRNA-p1	GTARSGGARHNKRRGTISSSQTREERDVATP	Tb927.2.3580	transcription elongation factor s-II, putative	11355	Tb927.2.3580	Tb927.2.3580:mRNA	Tb927_02_v5.1:641,498..643,236(-)	transcription elongation factor s-II, putative	Tb927.2.3580	PF01096;PF08711	Transcription factor S-II (TFIIS);TFIIS helical bundle-like domain			PS50812;PS51133;PS51319;PS51321	PWWP domain profile;Zinc finger TFIIS-type profile;TFIIS N-terminal domain profile;TFIIS central domain profile	SM00440		SSF47676;SSF57783	Conserved domain common to transcription factors TFIIS, elongin A, CRSP70;Zinc beta-ribbon			GO:0005634	nucleus	GO:0003677, GO:0003676, GO:0008270	DNA binding, nucleic acid binding, zinc ion binding	GO:0006351	transcription, DNA-templated	GO:0097014, GO:0005737, GO:0005654, GO:0005634	ciliary plasm, cytoplasm, nucleoplasm, nucleus	GO:0003677, GO:0003700	DNA binding, DNA binding transcription factor activity	GO:0006354, GO:0006355	DNA-templated transcription, elongation, regulation of transcription, DNA-templated			-0.88	Q586X9	T	2	0.998948	0.00109315	73.927	58.555
+	3.75182	2.10465	Tb927.7.3650:mRNA-p1	599	Tb927.7.3650:mRNA-p1	Tb927.7.3650:mRNA-p1	KSNRTPREWRGEKRHSESHGGLSNSCQKERD	Tb927.7.3650	STE/STE11 serine/threonine-protein kinase, putative	7740	Tb927.7.3650	Tb927.7.3650:mRNA	Tb927_07_v5.1:950,243..954,635(-)	STE/STE11 serine/threonine-protein kinase, putative	Tb927.7.3650	PF00069	Protein kinase domain			PS50011	Protein kinase domain profile	SM00220		SSF56112	Protein kinase-like (PK-like)					GO:0005524, GO:0004672, GO:0016772	ATP binding, protein kinase activity, transferase activity, transferring phosphorus-containing groups	GO:0006468	protein phosphorylation			GO:0005524, GO:0004672	ATP binding, protein kinase activity	GO:0006468	protein phosphorylation		2.7.1.37 (2.7.11.12, 2.7.11.13, 2.7.11.21, 2.7.11.22, 2.7.11.24, 2.7.11.25,2.7.11.30 and 2.7.12.1)		Q57WI0	S	3	0.981545	8.69e-06	111.45	96.051
+	3.80028	2.72999	Tb927.5.2680:mRNA-p1	59	Tb927.5.2680:mRNA-p1	Tb927.5.2680:mRNA-p1	SPRPPPSSRLYAKRHSSVYSRHPLETIVTDQ	Tb927.5.2680	hypothetical protein, conserved	6755	Tb927.5.2680	Tb927.5.2680:mRNA	Tb927_05_v5.1:909,594..911,866(+)	hypothetical protein, conserved	Tb927.5.2680	PF00612	IQ calmodulin-binding motif			PS50096	IQ motif profile	SM00015								GO:0005515	protein binding			GO:0005930, GO:0005737	axoneme, cytoplasm								Q57ZU4	S	2	1	0.000819354	118.9	103.53
+	3.80028	2.72999	Tb927.5.2680:mRNA-p1	60	Tb927.5.2680:mRNA-p1	Tb927.5.2680:mRNA-p1	PRPPPSSRLYAKRHSSVYSRHPLETIVTDQS	Tb927.5.2680	hypothetical protein, conserved	6756	Tb927.5.2680	Tb927.5.2680:mRNA	Tb927_05_v5.1:909,594..911,866(+)	hypothetical protein, conserved	Tb927.5.2680	PF00612	IQ calmodulin-binding motif			PS50096	IQ motif profile	SM00015								GO:0005515	protein binding			GO:0005930, GO:0005737	axoneme, cytoplasm								Q57ZU4	S	2	1	0.000819354	118.9	103.53
+	5.03673	2.39501	Tb927.8.2350:mRNA-p1	28	Tb927.8.2350:mRNA-p1	Tb927.8.2350:mRNA-p1	SDGGGSVRGDIFRRHSVNSGENNMNDNKDND	Tb927.8.2350	hypothetical protein, conserved	8529	Tb927.8.2350	Tb927.8.2350:mRNA	Tb927_08_v5.1:704,416..705,801(+)	hypothetical protein, conserved	Tb927.8.2350																												Q57XF4	S	3	1	3.31e-09	144.27	125.34
+	1.56781	-2.75471	Tb927.8.7960:mRNA-p1	360	Tb927.8.7960:mRNA-p1	Tb927.8.7960:mRNA-p1	SNDVTTANVEARRRISPSTASLEKERRGGDD	Tb927.8.7960	hypothetical protein	9198	Tb927.8.7960	Tb927.8.7960:mRNA	Tb927_08_v5.1:2,344,868..2,347,845(+)	hypothetical protein	Tb927.8.7960																			GO:0005737	cytoplasm							-1.72	Q57U49	S	2	0.975119	0.000295787	90.422	55.385
+	3.73416	3.1722	Tb927.6.820:mRNA-p1	430	Tb927.6.820:mRNA-p1	Tb927.6.820:mRNA-p1	IDMMQTSGTNPNRRISFMSGSEHQGKGWSGE	Tb927.6.820	Pumilio homology domain family member 4	7359	Tb927.6.820	Tb927.6.820:mRNA	Tb927_06_v5.1:347,689..354,274(-)	Pumilio homology domain family member 4	Tb927.6.820	PF00806	Pumilio-family RNA binding repeat			PS50302;PS50303	Pumilio RNA-binding repeat profile;Pumilio homology domain (PUM-HD) profile	SM00025		SSF48371	ARM repeat					GO:0003723, GO:0005488	RNA binding, binding			GO:0005737	cytoplasm	GO:0003729	mRNA binding						Q585G4	S	3	1	1.76e-05	114.28	100.66
+	3.54596	2.60908	Tb927.6.820:mRNA-p1	433	Tb927.6.820:mRNA-p1	Tb927.6.820:mRNA-p1	MQTSGTNPNRRISFMSGSEHQGKGWSGEKAR	Tb927.6.820	Pumilio homology domain family member 4	7360	Tb927.6.820	Tb927.6.820:mRNA	Tb927_06_v5.1:347,689..354,274(-)	Pumilio homology domain family member 4	Tb927.6.820	PF00806	Pumilio-family RNA binding repeat			PS50302;PS50303	Pumilio RNA-binding repeat profile;Pumilio homology domain (PUM-HD) profile	SM00025		SSF48371	ARM repeat					GO:0003723, GO:0005488	RNA binding, binding			GO:0005737	cytoplasm	GO:0003729	mRNA binding						Q585G4	S	3	0.999407	1.76e-05	114.28	100.66
+	6.72673	2.7711	Tb927.8.2590:mRNA-p1	79	Tb927.8.2590:mRNA-p1	Tb927.8.2590:mRNA-p1	DCTNGLEAEYALRRISVGSHKKIDAGEAEMH	Tb927.8.2590	Basal body protein	8559	Tb927.8.2590	Tb927.8.2590:mRNA	Tb927_08_v5.1:762,392..764,086(+)	Basal body protein	Tb927.8.2590																			GO:0036064	ciliary basal body							-1.12	Q57XD0	S	2	1	0.000227621	103.83	77.127
+	6.74799	2.80456	Tb927.8.2590:mRNA-p1	82	Tb927.8.2590:mRNA-p1	Tb927.8.2590:mRNA-p1	NGLEAEYALRRISVGSHKKIDAGEAEMHGKG	Tb927.8.2590	Basal body protein	8560	Tb927.8.2590	Tb927.8.2590:mRNA	Tb927_08_v5.1:762,392..764,086(+)	Basal body protein	Tb927.8.2590																			GO:0036064	ciliary basal body							-1.12	Q57XD0	S	2	1	0.000227621	103.83	77.127
+	1.47625	3.07797	Tb927.1.1530:mRNA-p1	734	Tb927.1.1530:mRNA-p1	Tb927.1.1530:mRNA-p1	KRLGGSRLRKRISVSSTGTNSTRGFADSVRC	Tb927.1.1530	STE group serine/threonine-protein kinase, putative	804	Tb927.1.1530	Tb927.1.1530:mRNA	Tb927_01_v5.1:385,687..394,564(+)	STE group serine/threonine-protein kinase, putative	Tb927.1.1530	PF00027;PF00069;PF00989	Cyclic nucleotide-binding domain;Protein kinase domain;PAS fold			PS50011;PS50042;PS50112	Protein kinase domain profile;cAMP/cGMP binding motif profile;PAS repeat profile	SM00091;SM00220	;	SSF51206;SSF55785;SSF56112	cAMP-binding domain-like;PYP-like sensor domain (PAS domain);Protein kinase-like (PK-like)	TIGR00229	sensory_box: PAS domain S-box protein			GO:0005524, GO:0004871, GO:0004672, GO:0016772	ATP binding, obsolete signal transducer activity, protein kinase activity, transferase activity, transferring phosphorus-containing groups	GO:0006468, GO:0006355, GO:0007165	protein phosphorylation, regulation of transcription, DNA-templated, signal transduction	GO:0005737	cytoplasm	GO:0004672	protein kinase activity	GO:0006468	protein phosphorylation		2.7.1.37 (2.7.11.12, 2.7.11.13, 2.7.11.21, 2.7.11.22, 2.7.11.24, 2.7.11.25,2.7.11.30 and 2.7.12.1)		Q4GZ66	S	2	0.85751	3.81e-09	137.69	125.79
+	2.84548	4.03567	Tb927.10.3780:mRNA-p1	238	Tb927.10.3780:mRNA-p1	Tb927.10.3780:mRNA-p1	EKRKRKKVKCGRKRKSDSEPLATDRSYVTVL	Tb927.10.3780	hypothetical protein, conserved	2170	Tb927.10.3780	Tb927.10.3780:mRNA	Tb927_10_v5.1:982,038..985,393(-)	hypothetical protein, conserved	Tb927.10.3780																			GO:0097014, GO:0035869, GO:0005737, GO:0031981	ciliary plasm, ciliary transition zone, cytoplasm, nuclear lumen								Q38BM1	S	2	1	0.000141938	101.39	95.083
+	4.43721	3.05156	Tb927.10.3780:mRNA-p1	240	Tb927.10.3780:mRNA-p1	Tb927.10.3780:mRNA-p1	RKRKKVKCGRKRKSDSEPLATDRSYVTVLEG	Tb927.10.3780	hypothetical protein, conserved	2171	Tb927.10.3780	Tb927.10.3780:mRNA	Tb927_10_v5.1:982,038..985,393(-)	hypothetical protein, conserved	Tb927.10.3780																			GO:0097014, GO:0035869, GO:0005737, GO:0031981	ciliary plasm, ciliary transition zone, cytoplasm, nuclear lumen								Q38BM1	S	3	0.999997	0.000510623	93.753	83.507
+	3.18917	2.23104	Tb927.4.4280:mRNA-p1;Tb927.4.4260:mRNA-p1;Tb927.4.4240:mRNA-p1	30;30;30	Tb927.4.4280:mRNA-p1	Tb927.4.4280:mRNA-p1	WKYNGALVRDPTKRKSSDLLPKNLRKCPYCR	Tb927.4.4280	hypothetical protein, conserved	6405	Tb927.4.4280	Tb927.4.4280:mRNA	Tb927_04_v5.1:1,133,807..1,135,585(-)	hypothetical protein, conserved	Tb927.4.4280																			GO:0005737	cytoplasm								Q57Y32	S	3	1	0.000829681	77.204	66.833
+	3.46688	2.27103	Tb927.9.3580:mRNA-p1	468	Tb927.9.3580:mRNA-p1	Tb927.9.3580:mRNA-p1	KLSEDNQVKKRLSVSTRGTAEEVSASNAQGS	Tb927.9.3580	hypothetical protein, conserved	12366	Tb927.9.3580	Tb927.9.3580:mRNA	Tb927_09_v5.1:721,178..723,131(+)	hypothetical protein, conserved	Tb927.9.3580																			GO:0005737	cytoplasm			GO:0010608	posttranscriptional regulation of gene expression			-0.56	Q38FH3	T	2	0.98491	0.00237059	78.136	41.623
+	1.48635	3.10159	Tb927.5.3370:mRNA-p1	149	Tb927.5.3370:mRNA-p1	Tb927.5.3370:mRNA-p1	GSGNGNKNSVLKRRLSTVSKDGSVGSSQRRM	Tb927.5.3370	hypothetical protein	6862	Tb927.5.3370	Tb927.5.3370:mRNA	Tb927_05_v5.1:1,124,119..1,126,164(-)	hypothetical protein	Tb927.5.3370																											-2.91	Q57Z56	S	2	0.943138	0.00251179	82.954	19.26
+	1.42675	3.21298	Tb927.5.3370:mRNA-p1	152	Tb927.5.3370:mRNA-p1	Tb927.5.3370:mRNA-p1	NGNKNSVLKRRLSTVSKDGSVGSSQRRMSIG	Tb927.5.3370	hypothetical protein	6863	Tb927.5.3370	Tb927.5.3370:mRNA	Tb927_05_v5.1:1,124,119..1,126,164(-)	hypothetical protein	Tb927.5.3370																											-2.91	Q57Z56	S	2	0.999974	0.00251179	82.954	19.26
+	4.11477	2.5241	Tb927.5.2330:mRNA-p1	2259	Tb927.5.2330:mRNA-p1	Tb927.5.2330:mRNA-p1	LSENEELRSLGRKRLSQVCESPFSVGGGVVN	Tb927.5.2330	hypothetical protein, conserved	6678	Tb927.5.2330	Tb927.5.2330:mRNA	Tb927_05_v5.1:786,579..800,194(+)	hypothetical protein, conserved	Tb927.5.2330									SSF48371	ARM repeat					GO:0005488	binding			GO:0005737	cytoplasm								Q582D2	S	3	0.99463	7.29e-08	83.026	72.886
+	10.1298	3.69492	Tb927.4.3060:mRNA-p1	121	Tb927.4.3060:mRNA-p1	Tb927.4.3060:mRNA-p1	RRSVKSTDYLRERRLSGSERNERLRYQRRRE	Tb927.4.3060	hypothetical protein, conserved	6317	Tb927.4.3060	Tb927.4.3060:mRNA	Tb927_04_v5.1:809,811..810,522(+)	hypothetical protein, conserved	Tb927.4.3060																											-0.59	Q583Y3	S	2	1	0.00423504	110.47	39.048
+	7.43125	3.44814	Tb927.4.3060:mRNA-p1	123	Tb927.4.3060:mRNA-p1	Tb927.4.3060:mRNA-p1	SVKSTDYLRERRLSGSERNERLRYQRRREEL	Tb927.4.3060	hypothetical protein, conserved	6318	Tb927.4.3060	Tb927.4.3060:mRNA	Tb927_04_v5.1:809,811..810,522(+)	hypothetical protein, conserved	Tb927.4.3060																											-0.59	Q583Y3	S	2	1	0.00817748	65.627	19.22
+	5.14211	5.39814	Tb927.11.10540:mRNA-p1	122	Tb927.11.10540:mRNA-p1	Tb927.11.10540:mRNA-p1	LTTIQQERESVMRRLSMVSNELELAQIKYVE	Tb927.11.10540	hypothetical protein, conserved	2917	Tb927.11.10540	Tb927.11.10540:mRNA	Tb927_11_v5.1:2,804,834..2,807,764(+)	hypothetical protein, conserved	Tb927.11.10540																											-0.57	Q383M5	S	3	1	9.66e-27	206.49	175.83
+	5.95047	4.11797	Tb927.11.10540:mRNA-p1	125	Tb927.11.10540:mRNA-p1	Tb927.11.10540:mRNA-p1	IQQERESVMRRLSMVSNELELAQIKYVECDS	Tb927.11.10540	hypothetical protein, conserved	2918	Tb927.11.10540	Tb927.11.10540:mRNA	Tb927_11_v5.1:2,804,834..2,807,764(+)	hypothetical protein, conserved	Tb927.11.10540																											-0.57	Q383M5	S	3	1	9.66e-27	206.49	175.83
+	4.52615	6.06292	Tb927.10.840:mRNA-p1;Tb11.v5.0753.1-p1	1686;675	Tb927.10.840:mRNA-p1	Tb927.10.840:mRNA-p1	MASLNTGLHDAIRRLSSVSDNSALLRTQIAD	Tb927.10.840	Flagellum attachment zone protein 6	2591	Tb927.10.840	Tb927.10.840:mRNA	Tb927_10_v5.1:217,604..224,393(+)	Flagellum attachment zone protein 6	Tb927.10.840	PF00400	WD domain, G-beta repeat			PS50082;PS50294	Trp-Asp (WD) repeats profile;Trp-Asp (WD) repeats circular profile	SM00320		SSF50978	WD40 repeat-like					GO:0005515	protein binding			GO:0005929, GO:0005856, GO:0043234	cilium, cytoskeleton, protein complex	GO:0005515	protein binding					-1.4	Q38CF6	S	2	1	1.54e-25	210.47	178.58
+	5.98384	2.9473	Tb927.10.840:mRNA-p1;Tb11.v5.0753.1-p1	1687;676	Tb927.10.840:mRNA-p1	Tb927.10.840:mRNA-p1	ASLNTGLHDAIRRLSSVSDNSALLRTQIADM	Tb927.10.840	Flagellum attachment zone protein 6	2592	Tb927.10.840	Tb927.10.840:mRNA	Tb927_10_v5.1:217,604..224,393(+)	Flagellum attachment zone protein 6	Tb927.10.840	PF00400	WD domain, G-beta repeat			PS50082;PS50294	Trp-Asp (WD) repeats profile;Trp-Asp (WD) repeats circular profile	SM00320		SSF50978	WD40 repeat-like					GO:0005515	protein binding			GO:0005929, GO:0005856, GO:0043234	cilium, cytoskeleton, protein complex	GO:0005515	protein binding					-1.4	Q38CF6	S	2	1	6.28e-20	201.18	176.71
+	4.63143	4.25372	Tb927.10.840:mRNA-p1;Tb11.v5.0753.1-p1	1689;678	Tb927.10.840:mRNA-p1	Tb927.10.840:mRNA-p1	LNTGLHDAIRRLSSVSDNSALLRTQIADMLS	Tb927.10.840	Flagellum attachment zone protein 6	2593	Tb927.10.840	Tb927.10.840:mRNA	Tb927_10_v5.1:217,604..224,393(+)	Flagellum attachment zone protein 6	Tb927.10.840	PF00400	WD domain, G-beta repeat			PS50082;PS50294	Trp-Asp (WD) repeats profile;Trp-Asp (WD) repeats circular profile	SM00320		SSF50978	WD40 repeat-like					GO:0005515	protein binding			GO:0005929, GO:0005856, GO:0043234	cilium, cytoskeleton, protein complex	GO:0005515	protein binding					-1.4	Q38CF6	S	2	1	1.54e-25	210.47	178.58
+	3.38242	3.96528	Tb927.10.840:mRNA-p1;Tb11.v5.0753.1-p1	1692;681	Tb927.10.840:mRNA-p1	Tb927.10.840:mRNA-p1	GLHDAIRRLSSVSDNSALLRTQIADMLSQRS	Tb927.10.840	Flagellum attachment zone protein 6	2594	Tb927.10.840	Tb927.10.840:mRNA	Tb927_10_v5.1:217,604..224,393(+)	Flagellum attachment zone protein 6	Tb927.10.840	PF00400	WD domain, G-beta repeat			PS50082;PS50294	Trp-Asp (WD) repeats profile;Trp-Asp (WD) repeats circular profile	SM00320		SSF50978	WD40 repeat-like					GO:0005515	protein binding			GO:0005929, GO:0005856, GO:0043234	cilium, cytoskeleton, protein complex	GO:0005515	protein binding					-1.4	Q38CF6	S	2	1	1.64e-09	141.7	126.3
+	3.55981	2.79658	Tb927.10.2950:mRNA-p1	515	Tb927.10.2950:mRNA-p1	Tb927.10.2950:mRNA-p1	GTMGSPRAVSPRRRLSTACVKVMQRTQRNML	Tb927.10.2950	hypothetical protein, conserved	2086	Tb927.10.2950	Tb927.10.2950:mRNA	Tb927_10_v5.1:766,987..772,387(+)	hypothetical protein, conserved	Tb927.10.2950																											-0.51	Q38BV0	S	2	1	0.000713104	96.82	75.821
+	2.5862	3.70448	Tb927.10.2950:mRNA-p1	516	Tb927.10.2950:mRNA-p1	Tb927.10.2950:mRNA-p1	TMGSPRAVSPRRRLSTACVKVMQRTQRNMLV	Tb927.10.2950	hypothetical protein, conserved	10689	Tb927.10.2950	Tb927.10.2950:mRNA	Tb927_10_v5.1:766,987..772,387(+)	hypothetical protein, conserved	Tb927.10.2950																											-0.51	Q38BV0	T	2	1	0.000713104	96.82	75.821
+	3.27094	2.55956	Tb927.8.3780:mRNA-p1	39	Tb927.8.3780:mRNA-p1	Tb927.8.3780:mRNA-p1	HQREMARYTGGVRRLTDSNFCCRHGQGTYSS	Tb927.8.3780	MORN repeat, putative	12133	Tb927.8.3780	Tb927.8.3780:mRNA	Tb927_08_v5.1:1,126,319..1,127,296(-)	MORN repeat, putative	Tb927.8.3780	PF02493	MORN repeat					SM00698		SSF82185	Histone H3 K4-specific methyltransferase SET7/9 N-terminal domain									GO:0005930, GO:0005737	axoneme, cytoplasm			GO:0010608	posttranscriptional regulation of gene expression				Q580Z8	T	2	0.996662	0.000452924	107.99	88.708
+	3.46362	4.15654	Tb927.3.4270:mRNA-p1	860	Tb927.3.4270:mRNA-p1	Tb927.3.4270:mRNA-p1	NSGTPDHREHEIRRLTESLQNVNDRIWTAKT	Tb927.3.4270	hypothetical protein, conserved	11496	Tb927.3.4270	Tb927.3.4270:mRNA	Tb927_03_v5.1:1,202,789..1,205,668(-)	hypothetical protein, conserved	Tb927.3.4270	PF02493	MORN repeat					SM00698		SSF82185	Histone H3 K4-specific methyltransferase SET7/9 N-terminal domain																	-0.06	Q580L5	T	2	0.999991	1.97e-24	210.98	173.73
+	3.83706	1.96872	Tb927.11.2140:mRNA-p1	814	Tb927.11.2140:mRNA-p1	Tb927.11.2140:mRNA-p1	KLPPMSIYTPIEKRLTKPGLNVDRAPLRSPR	Tb927.11.2140	cyclic nucleotide-binding domain containing protein, putative	11088	Tb927.11.2140	Tb927.11.2140:mRNA	Tb927_11_v5.1:607,510..610,924(+)	cyclic nucleotide-binding domain containing protein, putative	Tb927.11.2140	PF00027	Cyclic nucleotide-binding domain							SSF51206	cAMP-binding domain-like									GO:0005930, GO:0005737	axoneme, cytoplasm	GO:0030551	cyclic nucleotide binding					-0.5	Q386U5	T	3	1	0.000425485	92.842	85.275
+	3.94309	2.14968	Tb927.3.5010:mRNA-p1	87	Tb927.3.5010:mRNA-p1	Tb927.3.5010:mRNA-p1	RERFQQSKEERERRLTLELQSKDKKLPESEI	Tb927.3.5010	hypothetical protein, conserved	11518	Tb927.3.5010	Tb927.3.5010:mRNA	Tb927_03_v5.1:1,405,984..1,407,746(+)	hypothetical protein, conserved	Tb927.3.5010																			GO:0005634	nucleus	GO:0005515	protein binding					-0.62	Q582N6	T	2	1	6.03e-07	174.94	135.06
+	4.14812	2.11344	Tb927.10.2860:mRNA-p1	476	Tb927.10.2860:mRNA-p1	Tb927.10.2860:mRNA-p1	DAKELGTCLARSRRNSTDVVSGHRTSEGKRP	Tb927.10.2860	POC1 centriolar protein homolog	1973	Tb927.10.2860	Tb927.10.2860:mRNA	Tb927_10_v5.1:729,154..731,629(+)	POC1 centriolar protein homolog	Tb927.10.2860	PF00400	WD domain, G-beta repeat			PS50082;PS50294	Trp-Asp (WD) repeats profile;Trp-Asp (WD) repeats circular profile	SM00320		SSF50978	WD40 repeat-like					GO:0005515	protein binding			GO:0036064	ciliary basal body	GO:0032403	protein complex binding					-0.21	Q38BV9	S	2	0.990647	2.23e-05	113.37	103.36
+	2.33725	2.64975	Tb927.11.2290:mRNA-p1	94	Tb927.11.2290:mRNA-p1	Tb927.11.2290:mRNA-p1	RQRSVRFYIVPVKRNSDPLGKEIRAACRATT	Tb927.11.2290	hypothetical protein, conserved	4029	Tb927.11.2290	Tb927.11.2290:mRNA	Tb927_11_v5.1:651,376..656,204(+)	hypothetical protein, conserved	Tb927.11.2290																			GO:0005737	cytoplasm								Q386T0	S	2	1	0.00248104	94.538	66.361
+	4.88536	4.28038	Tb927.1.2600:mRNA-p1	543	Tb927.1.2600:mRNA-p1	Tb927.1.2600:mRNA-p1	ETRLRTALTAASKRNSQASAHCQQRQPHPNR	Tb927.1.2600	pumilio/PUF RNA binding protein 9	905	Tb927.1.2600	Tb927.1.2600:mRNA	Tb927_01_v5.1:609,479..614,307(+)	pumilio/PUF RNA binding protein 9	Tb927.1.2600					PS50302;PS50303	Pumilio RNA-binding repeat profile;Pumilio homology domain (PUM-HD) profile	SM00025		SSF48371	ARM repeat					GO:0003723, GO:0005488	RNA binding, binding			GO:0005737	cytoplasm	GO:0003729	mRNA binding	GO:0043488	regulation of mRNA stability			0.12	Q4GYW2	S	3	1	1.88e-09	136.63	120.27
+	1.90331	4.39616	Tb927.10.3700:mRNA-p1	25	Tb927.10.3700:mRNA-p1	Tb927.10.3700:mRNA-p1	TPAAYIAASSESRRNSVAVAASSITSNNFGP	Tb927.10.3700	AMP-activated protein kinase, gamma regulatory subunit	2156	Tb927.10.3700	Tb927.10.3700:mRNA	Tb927_10_v5.1:962,174..965,178(-)	AMP-activated protein kinase, gamma regulatory subunit	Tb927.10.3700	PF00571	CBS domain			PS51371	CBS domain profile	SM00116		SSF54631	CBS-domain pair					GO:0030554	adenyl nucleotide binding			GO:0005737	cytoplasm							1.11	Q38BM9	S	4	1	3.14e-18	147.49	141.12
+	2.25112	5.56949	Tb927.10.2240:mRNA-p1	386	Tb927.10.2240:mRNA-p1	Tb927.10.2240:mRNA-p1	STGAAGAASERTRRNTFNNRPRDRFRNRELQ	Tb927.10.2240	RNA binding protein	10652	Tb927.10.2240	Tb927.10.2240:mRNA	Tb927_10_v5.1:578,080..580,100(+)	RNA binding protein	Tb927.10.2240					PS50177	Nuclear transport factor 2 domain profile			SSF54427	NTF2-like									GO:0005737	cytoplasm	GO:0003729, GO:0005515	mRNA binding, protein binding	GO:0010608	posttranscriptional regulation of gene expression			0.24	Q38C20	T	3	1	0.0203272	118.91	107.27
+	3.11408	4.51133	Tb927.7.2140:mRNA-p1;Tb07.11L3.90:mRNA-p1	361;361	Tb927.7.2140:mRNA-p1	Tb927.7.2140:mRNA-p1	GGPLLRPLANAPRRNTGSVRHNPYGATSLGQ	Tb927.7.2140	zinc finger protein family member, putative	10243	Tb927.7.2140	Tb927.7.2140:mRNA	Tb927_07_v5.1:545,293..550,039(-)	zinc finger protein family member, putative	Tb927.7.2140					PS50103	Zinc finger C3H1-type profile	SM00356								GO:0046872	metal ion binding			GO:0097014, GO:0005737, GO:0031981, GO:0005654	ciliary plasm, cytoplasm, nuclear lumen, nucleoplasm	GO:0003723	RNA binding	GO:0010608	posttranscriptional regulation of gene expression			0.46	D6XKD1	T	2	1	0.00908734	72.365	30.541
+	5.28525	3.87469	Tb927.11.4030:mRNA-p1	487	Tb927.11.4030:mRNA-p1	Tb927.11.4030:mRNA-p1	LCLSNLSCEVRRPLGSISGDAGPASNDQQQE	Tb927.11.4030	hypothetical protein, conserved	4324	Tb927.11.4030	Tb927.11.4030:mRNA	Tb927_11_v5.1:1,177,628..1,185,395(+)	hypothetical protein, conserved	Tb927.11.4030																			GO:0005929, GO:0005737	cilium, cytoplasm							-0.77	Q386B1	S	3	0.943159	6.16e-15	133.45	123.5
+	3.86334	2.60913	Tb927.8.8160:mRNA-p1	128	Tb927.8.8160:mRNA-p1	Tb927.8.8160:mRNA-p1	PSVKDLKRPPLHGAPSPTSRKSLRRSSEGSS	Tb927.8.8160	hypothetical protein, conserved	9258	Tb927.8.8160	Tb927.8.8160:mRNA	Tb927_08_v5.1:2,411,874..2,415,207(+)	hypothetical protein, conserved	Tb927.8.8160																												Q57WL4	S	3	0.843224	0.0040903	49.535	37.614
+	2.44144	3.26121	Tb927.4.4570:mRNA-p1	857	Tb927.4.4570:mRNA-p1	Tb927.4.4570:mRNA-p1	FPPSAGLSAQPARRPSTFVKVGPEAEVNETR	Tb927.4.4570	hypothetical protein, conserved	6452	Tb927.4.4570	Tb927.4.4570:mRNA	Tb927_04_v5.1:1,258,606..1,263,089(-)	hypothetical protein, conserved	Tb927.4.4570																			GO:0005737	cytoplasm			GO:0010608	posttranscriptional regulation of gene expression			0.06	Q583E2	S	2	0.94276	0.0102251	78.488	60.592
+	3.46886	2.35667	Tb927.10.12120:mRNA-p1	1455	Tb927.10.12120:mRNA-p1	Tb927.10.12120:mRNA-p1	PLLDDTRCAREEKRPSAMNDSFFPSSQSVRR	Tb927.10.12120	hypothetical protein, conserved	1302	Tb927.10.12120	Tb927.10.12120:mRNA	Tb927_10_v5.1:2,948,616..2,955,216(+)	hypothetical protein, conserved	Tb927.10.12120									SSF48452	TPR-like																		Q389D1	S	3	0.993927	3.29e-06	104.52	98.08
+	5.4098	2.26239	Tb927.7.5610:mRNA-p1	47	Tb927.7.5610:mRNA-p1	Tb927.7.5610:mRNA-p1	KAATEEKRSRVVRRPSAAAAIAPARAAGTSG	Tb927.7.5610	hypothetical protein, conserved	7957	Tb927.7.5610	Tb927.7.5610:mRNA	Tb927_07_v5.1:1,516,783..1,520,321(+)	hypothetical protein, conserved	Tb927.7.5610							SM00320		SSF50978	WD40 repeat-like					GO:0005515	protein binding												Q582H6	S	3	1	7.78e-05	101.42	85.283
+	2.71743	3.26682	Tb927.11.6840:mRNA-p1	18	Tb927.11.6840:mRNA-p1	Tb927.11.6840:mRNA-p1	TSEEATDKANGSRRPSAEEQLRDLQEKTNLW	Tb927.11.6840	hypothetical protein, conserved	4621	Tb927.11.6840	Tb927.11.6840:mRNA	Tb927_11_v5.1:1,929,909..1,931,558(-)	hypothetical protein, conserved	Tb927.11.6840																			GO:0005737	cytoplasm							-1.21	Q384Y6	S	2	1	0.000359482	125.82	100.12
+	2.86646	2.28653	Tb927.6.1160:mRNA-p1	500	Tb927.6.1160:mRNA-p1	Tb927.6.1160:mRNA-p1	ENGKAKMEKEETKRPSIASSSRGVSHGLCKG	Tb927.6.1160	leucine-rich repeat protein (LRRP), putative	6982	Tb927.6.1160	Tb927.6.1160:mRNA	Tb927_06_v5.1:447,837..450,136(-)	leucine-rich repeat protein (LRRP), putative	Tb927.6.1160	PF00560	Leucine Rich Repeat			PS51450	Leucine-rich repeat profile			SSF52058	L domain-like					GO:0005515	protein binding					GO:0032403	protein complex binding						Q585D1	S	2	0.999858	0.000724904	81.278	69.695
+	2.28945	2.16414	Tb927.9.2130.2:mRNA-p1	539	Tb927.9.2130.2:mRNA-p1	Tb927.9.2130.2:mRNA-p1	SLQAVKKGATGVRRPSNDSVPRTKDRSKSTS	Tb927.9.2130.2	hypothetical protein, conserved	9698																																		S	2	0.999972	0.000436968	118.76	73.605
+	3.52567	-2.72134	Tb927.10.6110:mRNA-p1;Tb11.v5.0203.1-p1	94;94	Tb927.10.6110:mRNA-p1	Tb927.10.6110:mRNA-p1	TRRSSVWGTGSRRPTSCFTADRLTYPTGSRG	Tb927.10.6110	hypothetical protein, conserved	330	Tb927.10.6110	Tb927.10.6110:mRNA	Tb927_10_v5.1:1,539,676..1,541,972(-)	hypothetical protein, conserved	Tb927.10.6110																			GO:0005737	cytoplasm								Q38AZ5	S	2	0.968111	0.000526952	95.195	74.88
+	2.57252	2.2083	Tb927.11.14330:mRNA-p1	850	Tb927.11.14330:mRNA-p1	Tb927.11.14330:mRNA-p1	AGPPVPTREVVTRRPTGTSAARPAAVTSRNK	Tb927.11.14330	HECT-domain (ubiquitin-transferase), putative	10983	Tb927.11.14330	Tb927.11.14330:mRNA	Tb927_11_v5.1:3,808,658..3,813,487(+)	HECT-domain (ubiquitin-transferase), putative	Tb927.11.14330	PF00569;PF00632	Zinc finger, ZZ type;HECT-domain (ubiquitin-transferase)			PS50135;PS50237	Zinc finger ZZ-type profile;HECT domain profile	SM00119;SM00291	;	SSF48371;SSF56204;SSF57850	ARM repeat;Hect, E3 ligase catalytic domain;RING/U-box					GO:0005488, GO:0004842, GO:0008270	binding, ubiquitin-protein transferase activity, zinc ion binding			GO:0005737	cytoplasm						6.3.2.- (Acid--amino-acid ligases (peptide synthases).)	-0.11	Q382A4	T	2	0.987265	0.0098815	73.632	38.829
+	1.87147	2.81881	Tb927.10.6110:mRNA-p1;Tb11.v5.0203.1-p1	93;93	Tb927.10.6110:mRNA-p1	Tb927.10.6110:mRNA-p1	STRRSSVWGTGSRRPTSCFTADRLTYPTGSR	Tb927.10.6110	hypothetical protein, conserved	10296	Tb927.10.6110	Tb927.10.6110:mRNA	Tb927_10_v5.1:1,539,676..1,541,972(-)	hypothetical protein, conserved	Tb927.10.6110																			GO:0005737	cytoplasm								Q38AZ5	T	2	0.995589	0.00179587	87.863	59.074
+	4.84297	4.82753	Tb927.5.2770:mRNA-p1	90	Tb927.5.2770:mRNA-p1	Tb927.5.2770:mRNA-p1	GRGSLQRKRPQQRRPTSQSQRLPLRRSYPQH	Tb927.5.2770	SET domain containing protein, putative	11711	Tb927.5.2770	Tb927.5.2770:mRNA	Tb927_05_v5.1:933,722..935,182(-)	SET domain containing protein, putative	Tb927.5.2770	PF00856	SET domain			PS50280	SET domain profile	SM00317		SSF82199	SET domain					GO:0005515	protein binding			GO:0097014, GO:0005737, GO:0031981, GO:0005730, GO:0005654	ciliary plasm, cytoplasm, nuclear lumen, nucleolus, nucleoplasm							-0.33	Q57ZV3	T	2	0.997857	0.0155996	77.358	55.366
+	1.84326	-3.36567	Tb927.4.3910:mRNA-p1	155	Tb927.4.3910:mRNA-p1	Tb927.4.3910:mRNA-p1	GRESSQRRQDALPTVSPSPPRSRCATSVTRP	Tb927.4.3910	Kinesin-13 4a, putative	6373	Tb927.4.3910	Tb927.4.3910:mRNA	Tb927_04_v5.1:1,030,060..1,032,580(-)	Kinesin-13 4a, putative	Tb927.4.3910	PF00225	Kinesin motor domain			PS50067	Kinesin motor domain profile	SM00129		SSF52540	P-loop containing nucleoside triphosphate hydrolases					GO:0005524, GO:0008017, GO:0003777	ATP binding, microtubule binding, microtubule motor activity	GO:0007018	microtubule-based movement	GO:0051286, GO:0097542, GO:0005929, GO:0005737, GO:0005875	cell tip, ciliary tip, cilium, cytoplasm, microtubule associated complex	GO:0005524, GO:0003774	ATP binding, motor activity						Q57XZ5	S	3	0.99902	1.13e-06	101.62	92.108
+	1.85865	-3.33553	Tb927.4.3910:mRNA-p1	157	Tb927.4.3910:mRNA-p1	Tb927.4.3910:mRNA-p1	ESSQRRQDALPTVSPSPPRSRCATSVTRPYQ	Tb927.4.3910	Kinesin-13 4a, putative	6374	Tb927.4.3910	Tb927.4.3910:mRNA	Tb927_04_v5.1:1,030,060..1,032,580(-)	Kinesin-13 4a, putative	Tb927.4.3910	PF00225	Kinesin motor domain			PS50067	Kinesin motor domain profile	SM00129		SSF52540	P-loop containing nucleoside triphosphate hydrolases					GO:0005524, GO:0008017, GO:0003777	ATP binding, microtubule binding, microtubule motor activity	GO:0007018	microtubule-based movement	GO:0051286, GO:0097542, GO:0005929, GO:0005737, GO:0005875	cell tip, ciliary tip, cilium, cytoplasm, microtubule associated complex	GO:0005524, GO:0003774	ATP binding, motor activity						Q57XZ5	S	3	0.999975	1.13e-06	101.62	92.108
+	2.96281	2.49769	Tb927.9.9740:mRNA-p1	1343	Tb927.9.9740:mRNA-p1	Tb927.9.9740:mRNA-p1	RHLVENLVEVGARRQSAMEAVERENRAKSLR	Tb927.9.9740	AMP deaminase, putative	10210	Tb927.9.9740	Tb927.9.9740:mRNA	Tb927_09_v5.1:1,548,812..1,553,399(-)	AMP deaminase, putative	Tb927.9.9740	PF00962	Adenosine/AMP deaminase							SSF51556	Metallo-dependent hydrolases					GO:0019239	deaminase activity			GO:0005930, GO:0005737, GO:0005739	axoneme, cytoplasm, mitochondrion	GO:0003876	AMP deaminase activity			3.5.4.17 (Adenosine-phosphate deaminase);3.5.4.6 (AMP deaminase)	3.5.4.6 (AMP deaminase)	-0.13	Q38E23	S	2	1	0.000320257	101.45	70.238
+	2.87912	2.17287	Tb927.11.13410:mRNA-p1	242	Tb927.11.13410:mRNA-p1	Tb927.11.13410:mRNA-p1	GKVGRCFTPSRRRRQSCCQPRGSAEVQDRDR	Tb927.11.13410	hypothetical protein, conserved	3383	Tb927.11.13410	Tb927.11.13410:mRNA	Tb927_11_v5.1:3,596,225..3,597,324(-)	hypothetical protein, conserved	Tb927.11.13410																			GO:0036064, GO:0035869	ciliary basal body, ciliary transition zone								Q382J6	S	2	1	0.0107005	72.152	64.055
+	2.62504	4.65241	Tb927.5.1660:mRNA-p1	54	Tb927.5.1660:mRNA-p1	Tb927.5.1660:mRNA-p1	NNNKSAPVAAKARRQSEADDFERVLADLNRA	Tb927.5.1660	protein phosphatase 2C, putative	6598	Tb927.5.1660	Tb927.5.1660:mRNA	Tb927_05_v5.1:580,736..583,834(+)	protein phosphatase 2C, putative	Tb927.5.1660	PF00481	Protein phosphatase 2C					SM00332		SSF81606	PP2C-like					GO:0003824	catalytic activity			GO:0005737	cytoplasm	GO:0016791	phosphatase activity	GO:0016311	dephosphorylation	3.1.3.16 (Protein-serine/threonine phosphatase)	3.1.3.16 (Protein-serine/threonine phosphatase)	-0.01	Q57V97	S	2	1	2.86e-06	166.64	134.76
+	4.02194	3.25745	Tb927.3.5260:mRNA-p1	421	Tb927.3.5260:mRNA-p1	Tb927.3.5260:mRNA-p1	CLLSLRRLGDVKRRQSGLVLVEDQLERQQSR	Tb927.3.5260	hypothetical protein, conserved	5964	Tb927.3.5260	Tb927.3.5260:mRNA	Tb927_03_v5.1:1,479,700..1,481,437(+)	hypothetical protein, conserved	Tb927.3.5260																												Q580U9	S	2	1	5.37e-07	135.21	113.66
+	3.14999	3.00251	Tb927.10.8180:mRNA-p1	550	Tb927.10.8180:mRNA-p1	Tb927.10.8180:mRNA-p1	PRDRGPPAVRVLRRQSSVFATQQPTSSRMKA	Tb927.10.8180	hypothetical protein, conserved	2549	Tb927.10.8180	Tb927.10.8180:mRNA	Tb927_10_v5.1:2,031,888..2,035,544(-)	hypothetical protein, conserved	Tb927.10.8180									SSF52058	L domain-like									GO:0005737	cytoplasm							-0.5	Q38AE6	S	2	0.999999	3.48e-05	101.2	94.58
+	4.05126	3.0999	Tb927.10.8180:mRNA-p1	551	Tb927.10.8180:mRNA-p1	Tb927.10.8180:mRNA-p1	RDRGPPAVRVLRRQSSVFATQQPTSSRMKAN	Tb927.10.8180	hypothetical protein, conserved	2550	Tb927.10.8180	Tb927.10.8180:mRNA	Tb927_10_v5.1:2,031,888..2,035,544(-)	hypothetical protein, conserved	Tb927.10.8180									SSF52058	L domain-like									GO:0005737	cytoplasm							-0.5	Q38AE6	S	2	0.99996	3.48e-05	101.2	94.58
+	6.43201	7.06555	Tb927.9.10770:mRNA-p1	374	Tb927.9.10770:mRNA-p1	Tb927.9.10770:mRNA-p1	PLFVSYALRKDARRQTLEDMRNKQPRMRQPP	Tb927.9.10770	polyadenylate-binding protein 2	12262	Tb927.9.10770	Tb927.9.10770:mRNA	Tb927_09_v5.1:1,697,768..1,702,247(-)	polyadenylate-binding protein 2	Tb927.9.10770	PF00076;PF00658	RNA recognition motif. (a.k.a. RRM, RBD, or RNP domain);Poly-adenylate binding protein, unique domain			PS50102;PS51309	Eukaryotic RNA Recognition Motif (RRM) profile;Poly(A)-binding protein C-terminal (PABC) domain profile	SM00360;SM00517	;	SSF54928;SSF63570	RNA-binding domain, RBD;PABC (PABP) domain	TIGR01628	PABP-1234: polyadenylate binding protein, human types 1, 2, 3, 4 family			GO:0003723, GO:0003676	RNA binding, nucleic acid binding			GO:0000932, GO:0005737, GO:0010494, GO:0097165	P-body, cytoplasm, cytoplasmic stress granule, nuclear stress granule	GO:0003723, GO:0008143	RNA binding, poly(A) binding	GO:0006396, GO:0010608	RNA processing, posttranscriptional regulation of gene expression			0.21	Q38DU2	T	2	1	0.00371368	126.66	59.696
+	5.13713	2.6332	Tb927.8.6660:mRNA-p1	477	Tb927.8.6660:mRNA-p1	Tb927.8.6660:mRNA-p1	KFFNDRAAELPKRRQTTLAISPRTQRDLAME	Tb927.8.6660	paraflagellar rod component, putative	12208	Tb927.8.6660	Tb927.8.6660:mRNA	Tb927_08_v5.1:1,927,740..1,930,752(-)	paraflagellar rod component, putative	Tb927.8.6660									SSF52047	RNI-like																	-0.66	Q57TU7	T	2	1	2.51e-06	142.32	124.63
+	5.11424	2.29363	Tb927.2.5600:mRNA-p1;Tb927.2.5540:mRNA-p1	78;78	Tb927.2.5600:mRNA-p1	Tb927.2.5600:mRNA-p1	TGSDGLDDGDLGRRRSSIYLDAKDGDGPVSV	Tb927.2.5600	hypothetical protein, conserved	5211	Tb927.2.5600	Tb927.2.5600:mRNA	Tb927_02_v5.1:1,000,404..1,007,743(+)	hypothetical protein, conserved	Tb927.2.5600									SSF52540	P-loop containing nucleoside triphosphate hydrolases									GO:0005737	cytoplasm								Q586D9	S	3	0.999987	6.91e-05	101.04	79.371
+	3.95277	2.84914	Tb927.2.5600:mRNA-p1;Tb927.2.5540:mRNA-p1	79;79	Tb927.2.5600:mRNA-p1	Tb927.2.5600:mRNA-p1	GSDGLDDGDLGRRRSSIYLDAKDGDGPVSVA	Tb927.2.5600	hypothetical protein, conserved	5212	Tb927.2.5600	Tb927.2.5600:mRNA	Tb927_02_v5.1:1,000,404..1,007,743(+)	hypothetical protein, conserved	Tb927.2.5600									SSF52540	P-loop containing nucleoside triphosphate hydrolases									GO:0005737	cytoplasm								Q586D9	S	3	0.99996	6.91e-05	101.04	79.371
+	5.09775	3.88735	Tb927.10.12490:mRNA-p1	1104	Tb927.10.12490:mRNA-p1	Tb927.10.12490:mRNA-p1	SSSNNQNGYVRRRTFSLNKQRDAPARSKFAR	Tb927.10.12490	kinesin, putative	1315	Tb927.10.12490	Tb927.10.12490:mRNA	Tb927_10_v5.1:3,023,416..3,027,694(-)	kinesin, putative	Tb927.10.12490	PF00225	Kinesin motor domain			PS50067	Kinesin motor domain profile	SM00129		SSF52540	P-loop containing nucleoside triphosphate hydrolases					GO:0005524, GO:0008017, GO:0003777	ATP binding, microtubule binding, microtubule motor activity	GO:0007018	microtubule-based movement	GO:0005737, GO:0005875	cytoplasm, microtubule associated complex	GO:0005524, GO:0003774	ATP binding, motor activity				3.6.4.4 (Plus-end-directed kinesin ATPase)	-0.27	Q388Z4	S	3	1	0.0223189	64.711	35.55
+	4.60866	3.67985	Tb927.10.12490:mRNA-p1	1102	Tb927.10.12490:mRNA-p1	Tb927.10.12490:mRNA-p1	SRSSSNNQNGYVRRRTFSLNKQRDAPARSKF	Tb927.10.12490	kinesin, putative	10509	Tb927.10.12490	Tb927.10.12490:mRNA	Tb927_10_v5.1:3,023,416..3,027,694(-)	kinesin, putative	Tb927.10.12490	PF00225	Kinesin motor domain			PS50067	Kinesin motor domain profile	SM00129		SSF52540	P-loop containing nucleoside triphosphate hydrolases					GO:0005524, GO:0008017, GO:0003777	ATP binding, microtubule binding, microtubule motor activity	GO:0007018	microtubule-based movement	GO:0005737, GO:0005875	cytoplasm, microtubule associated complex	GO:0005524, GO:0003774	ATP binding, motor activity				3.6.4.4 (Plus-end-directed kinesin ATPase)	-0.27	Q388Z4	T	3	1	0.0337435	48.568	28.232
+	1.61645	3.14241	Tb927.11.6400:mRNA-p1	733	Tb927.11.6400:mRNA-p1	Tb927.11.6400:mRNA-p1	RASPMASAESRFRRSSTQGIEARLQYQVSNG	Tb927.11.6400	kinesin, putative	4558	Tb927.11.6400	Tb927.11.6400:mRNA	Tb927_11_v5.1:1,798,875..1,802,066(-)	kinesin, putative	Tb927.11.6400	PF00225	Kinesin motor domain			PS50067	Kinesin motor domain profile	SM00129		SSF52540	P-loop containing nucleoside triphosphate hydrolases					GO:0005524, GO:0008017, GO:0003777	ATP binding, microtubule binding, microtubule motor activity	GO:0007018	microtubule-based movement	GO:0051286, GO:0030863, GO:0005737, GO:0005871, GO:0005875	cell tip, cortical cytoskeleton, cytoplasm, kinesin complex, microtubule associated complex	GO:0005524, GO:0003774	ATP binding, motor activity				3.6.4.4 (Plus-end-directed kinesin ATPase)	0.35	Q385C9	S	2	0.993074	3.25e-05	124.39	109.95
+	4.87733	3.96911	Tb927.11.14650:mRNA-p1	283	Tb927.11.14650:mRNA-p1	Tb927.11.14650:mRNA-p1	RRHHRLSRRTTARRSSSALAGEKASKDVPPT	Tb927.11.14650	hypothetical protein, conserved	3531	Tb927.11.14650	Tb927.11.14650:mRNA	Tb927_11_v5.1:3,893,948..3,897,505(-)	hypothetical protein, conserved	Tb927.11.14650																											-0.75	Q381X0	S	2	0.988159	1.86e-06	149.22	126.89
+	1.97498	2.289	Tb927.11.14650:mRNA-p1	284	Tb927.11.14650:mRNA-p1	Tb927.11.14650:mRNA-p1	RHHRLSRRTTARRSSSALAGEKASKDVPPTP	Tb927.11.14650	hypothetical protein, conserved	3532	Tb927.11.14650	Tb927.11.14650:mRNA	Tb927_11_v5.1:3,893,948..3,897,505(-)	hypothetical protein, conserved	Tb927.11.14650																											-0.75	Q381X0	S	2	0.999798	1.86e-06	149.22	126.89
+	3.70427	3.92729	Tb927.9.6920:mRNA-p1	211	Tb927.9.6920:mRNA-p1	Tb927.9.6920:mRNA-p1	SPPPMVRQRTPMRRSTSFGFCSRSSSSAPYK	Tb927.9.6920	hypothetical protein, conserved	12410	Tb927.9.6920	Tb927.9.6920:mRNA	Tb927_09_v5.1:1,130,849..1,132,450(+)	hypothetical protein, conserved	Tb927.9.6920																			GO:0030863	cortical cytoskeleton							0.95	Q38EP6	T	2	0.982031	0.000112655	114.72	109.35
+	4.9837	5.83881	Tb927.4.3970:mRNA-p1	53	Tb927.4.3970:mRNA-p1	Tb927.4.3970:mRNA-p1	TATKDVVNTRLHRRSSSGHRVSVLTDDTNAS	Tb927.4.3970	hypothetical protein, conserved	6382	Tb927.4.3970	Tb927.4.3970:mRNA	Tb927_04_v5.1:1,050,620..1,056,002(-)	hypothetical protein, conserved	Tb927.4.3970																			GO:0005737	cytoplasm			GO:0010608	posttranscriptional regulation of gene expression				Q57Y01	S	3	0.964546	1.1e-12	113.32	107.54
+	4.56119	4.85255	Tb927.4.3970:mRNA-p1	54	Tb927.4.3970:mRNA-p1	Tb927.4.3970:mRNA-p1	ATKDVVNTRLHRRSSSGHRVSVLTDDTNASS	Tb927.4.3970	hypothetical protein, conserved	6383	Tb927.4.3970	Tb927.4.3970:mRNA	Tb927_04_v5.1:1,050,620..1,056,002(-)	hypothetical protein, conserved	Tb927.4.3970																			GO:0005737	cytoplasm			GO:0010608	posttranscriptional regulation of gene expression				Q57Y01	S	3	0.999332	1.1e-12	113.32	107.54
+	5.42668	5.53214	Tb927.4.3970:mRNA-p1	59	Tb927.4.3970:mRNA-p1	Tb927.4.3970:mRNA-p1	VNTRLHRRSSSGHRVSVLTDDTNASSGAASR	Tb927.4.3970	hypothetical protein, conserved	6384	Tb927.4.3970	Tb927.4.3970:mRNA	Tb927_04_v5.1:1,050,620..1,056,002(-)	hypothetical protein, conserved	Tb927.4.3970																			GO:0005737	cytoplasm			GO:0010608	posttranscriptional regulation of gene expression				Q57Y01	S	3	0.999101	1.1e-12	113.32	107.54
+	3.0643	2.44831	Tb927.5.3260:mRNA-p1	56	Tb927.5.3260:mRNA-p1	Tb927.5.3260:mRNA-p1	NPINHKSSEITSRRSSSMQPGSSNYSGPNAT	Tb927.5.3260	WD domain, G-beta repeat, putative	6834	Tb927.5.3260	Tb927.5.3260:mRNA	Tb927_05_v5.1:1,075,430..1,080,296(-)	WD domain, G-beta repeat, putative	Tb927.5.3260	PF00400	WD domain, G-beta repeat			PS50082;PS50294	Trp-Asp (WD) repeats profile;Trp-Asp (WD) repeats circular profile	SM00320		SSF50978;SSF50998	WD40 repeat-like;Quinoprotein alcohol dehydrogenase-like					GO:0005515	protein binding											-0.2	Q57Z67	S	2	0.844763	1.41e-22	170.87	165.52
+	3.09242	2.59345	Tb927.1.4310:mRNA-p1	205	Tb927.1.4310:mRNA-p1	Tb927.1.4310:mRNA-p1	SRRDSSMRTHSGPRRSTHSESTRSTESSMRS	Tb927.1.4310	Flagellum attachment zone protein 2	1088	Tb927.1.4310	Tb927.1.4310:mRNA	Tb927_01_v5.1:890,091..897,567(+)	Flagellum attachment zone protein 2	Tb927.1.4310																			GO:0005856, GO:0043234	cytoskeleton, protein complex	GO:0005515	protein binding					-0.79	Q4GYE7	S	2	0.955151	0.000789749	105.4	65.011
+	5.74945	4.65257	Tb927.11.8250:mRNA-p1	172	Tb927.11.8250:mRNA-p1	Tb927.11.8250:mRNA-p1	SRQQFRHSRQKAARRSYGTENPSAEVEV___	Tb927.11.8250	hypothetical protein, conserved	4720	Tb927.11.8250	Tb927.11.8250:mRNA	Tb927_11_v5.1:2,320,024..2,320,657(+)	hypothetical protein, conserved	Tb927.11.8250																			GO:0020022	acidocalcisome							-0.28	Q384J4	S	2	0.978589	5.35e-09	145.54	135.41
+	4.66621	1.98398	Tb927.11.15120:mRNA-p1	561	Tb927.11.15120:mRNA-p1	Tb927.11.15120:mRNA-p1	DPLGEVKRRVDEARRSNTTSQLLSDETPQSA	Tb927.11.15120	hypothetical protein, conserved	3618	Tb927.11.15120	Tb927.11.15120:mRNA	Tb927_11_v5.1:4,021,104..4,023,366(-)	hypothetical protein, conserved	Tb927.11.15120																											0.02	Q381S3	S	2	0.998179	2.75e-69	268.13	196.15
+	4.3372	1.91369	Tb927.11.7820:mRNA-p1	253	Tb927.11.7820:mRNA-p1	Tb927.11.7820:mRNA-p1	SSSKPSPSGTVESRRSNDVAAEKTVEPPRSD	Tb927.11.7820	endonuclease/exonuclease/phosphatase, putative	4688	Tb927.11.7820	Tb927.11.7820:mRNA	Tb927_11_v5.1:2,211,824..2,217,767(-)	endonuclease/exonuclease/phosphatase, putative	Tb927.11.7820	PF03372	Endonuclease/Exonuclease/phosphatase family							SSF56219	DNase I-like									GO:0097014, GO:0005737	ciliary plasm, cytoplasm								Q384N6	S	2	1	0.000404958	112.42	71.926
+	5.13343	1.93906	Tb927.11.3300:mRNA-p1	748	Tb927.11.3300:mRNA-p1	Tb927.11.3300:mRNA-p1	GATSKKLEARQQRRSSGHPVLTPRAQSSKTA	Tb927.11.3300	Spindle assembly abnormal 4	4180	Tb927.11.3300	Tb927.11.3300:mRNA	Tb927_11_v5.1:961,518..967,718(+)	Spindle assembly abnormal 4	Tb927.11.3300	PF07202	T-complex protein 10 C-terminus																	GO:0043234	protein complex	GO:0005515	protein binding	GO:0007105, GO:0010608	cytokinesis, site selection, posttranscriptional regulation of gene expression			-0.12	Q386I1	S	3	1	8.31e-05	106.93	89.718
+	3.66738	3.37779	Tb927.1.4370:mRNA-p1	260	Tb927.1.4370:mRNA-p1	Tb927.1.4370:mRNA-p1	ASSKTLHDVMLGRRRSSGLVGVTKRDESVEK	Tb927.1.4370	Putative integral membrane protein conserved region (DUF2404), putative	1124	Tb927.1.4370	Tb927.1.4370:mRNA	Tb927_01_v5.1:902,820..905,658(+)	Putative integral membrane protein conserved region (DUF2404), putative	Tb927.1.4370	PF10296	Maintenance of mitochondrial morphology protein 1																									0.1	Q4GYE1	S	2	1	0.000748887	84.821	42.472
+	4.47117	3.23686	Tb927.1.4370:mRNA-p1	261	Tb927.1.4370:mRNA-p1	Tb927.1.4370:mRNA-p1	SSKTLHDVMLGRRRSSGLVGVTKRDESVEKL	Tb927.1.4370	Putative integral membrane protein conserved region (DUF2404), putative	1125	Tb927.1.4370	Tb927.1.4370:mRNA	Tb927_01_v5.1:902,820..905,658(+)	Putative integral membrane protein conserved region (DUF2404), putative	Tb927.1.4370	PF10296	Maintenance of mitochondrial morphology protein 1																									0.1	Q4GYE1	S	2	0.999999	0.000748887	84.821	42.472
+	3.00339	3.8486	Tb927.1.4280:mRNA-p1	497	Tb927.1.4280:mRNA-p1	Tb927.1.4280:mRNA-p1	SCAQSYTQQTSSQRRSTALVGPNRSTLTGVF	Tb927.1.4280	hypothetical protein, conserved	1007	Tb927.1.4280	Tb927.1.4280:mRNA	Tb927_01_v5.1:880,176..883,182(+)	hypothetical protein, conserved	Tb927.1.4280									SSF50156	PDZ domain-like					GO:0005515	protein binding							GO:0010608	posttranscriptional regulation of gene expression			-1.84	Q4GYF0	S	2	1	0.000145179	134.57	109.09
+	2.9244	3.54256	Tb927.1.4280:mRNA-p1	498	Tb927.1.4280:mRNA-p1	Tb927.1.4280:mRNA-p1	CAQSYTQQTSSQRRSTALVGPNRSTLTGVFE	Tb927.1.4280	hypothetical protein, conserved	10428	Tb927.1.4280	Tb927.1.4280:mRNA	Tb927_01_v5.1:880,176..883,182(+)	hypothetical protein, conserved	Tb927.1.4280									SSF50156	PDZ domain-like					GO:0005515	protein binding							GO:0010608	posttranscriptional regulation of gene expression			-1.84	Q4GYF0	T	2	1	0.000350885	92.939	82.295
+	3.56304	3.13035	Tb927.7.5610:mRNA-p1	142	Tb927.7.5610:mRNA-p1	Tb927.7.5610:mRNA-p1	RRSSFRNPSSVSARRSTIGPMPSRASIAMTS	Tb927.7.5610	hypothetical protein, conserved	7958	Tb927.7.5610	Tb927.7.5610:mRNA	Tb927_07_v5.1:1,516,783..1,520,321(+)	hypothetical protein, conserved	Tb927.7.5610							SM00320		SSF50978	WD40 repeat-like					GO:0005515	protein binding												Q582H6	S	2	1	0.000242611	90.707	69.157
+	3.4806	3.17891	Tb927.7.5610:mRNA-p1	143	Tb927.7.5610:mRNA-p1	Tb927.7.5610:mRNA-p1	RSSFRNPSSVSARRSTIGPMPSRASIAMTSI	Tb927.7.5610	hypothetical protein, conserved	11971	Tb927.7.5610	Tb927.7.5610:mRNA	Tb927_07_v5.1:1,516,783..1,520,321(+)	hypothetical protein, conserved	Tb927.7.5610							SM00320		SSF50978	WD40 repeat-like					GO:0005515	protein binding												Q582H6	T	2	1	0.000242611	90.707	69.157
+	3.7744	2.81647	Tb927.8.4140:mRNA-p1	396	Tb927.8.4140:mRNA-p1	Tb927.8.4140:mRNA-p1	SDGGEIFLATHSTRRSTLLDDRHV_______	Tb927.8.4140	Anaphase-promoting complex-associated protein AP3	8736	Tb927.8.4140	Tb927.8.4140:mRNA	Tb927_08_v5.1:1,219,773..1,221,084(-)	Anaphase-promoting complex-associated protein AP3	Tb927.8.4140																			GO:0005680	anaphase-promoting complex			GO:0007049	cell cycle				Q581D4	S	2	1	0.000849402	94.023	55.008
+	2.27214	3.06012	Tb927.8.4140:mRNA-p1	397	Tb927.8.4140:mRNA-p1	Tb927.8.4140:mRNA-p1	DGGEIFLATHSTRRSTLLDDRHV________	Tb927.8.4140	Anaphase-promoting complex-associated protein AP3	12141	Tb927.8.4140	Tb927.8.4140:mRNA	Tb927_08_v5.1:1,219,773..1,221,084(-)	Anaphase-promoting complex-associated protein AP3	Tb927.8.4140																			GO:0005680	anaphase-promoting complex			GO:0007049	cell cycle				Q581D4	T	2	1	0.000849402	116.71	65.437
+	3.08547	2.24763	Tb927.11.15800:mRNA-p1	649	Tb927.11.15800:mRNA-p1	Tb927.11.15800:mRNA-p1	SSSTEPSVRVSPTRRSTVFGTQTNRGSCIAS	Tb927.11.15800	Tip Of Extending FAZ protein 1	3756	Tb927.11.15800	Tb927.11.15800:mRNA	Tb927_11_v5.1:4,180,878..4,184,168(-)	Tip Of Extending FAZ protein 1	Tb927.11.15800									SSF49599	TRAF domain-like					GO:0005515	protein binding			GO:0051286	cell tip	GO:0005515	protein binding	GO:0000281, GO:1902472	mitotic cytokinesis, regulation of mitotic cytokinesis, site selection			-0.68	Q381K6	S	2	0.999991	3.02e-06	160.62	137.5
+	3.06956	3.79085	Tb927.11.15800:mRNA-p1	650	Tb927.11.15800:mRNA-p1	Tb927.11.15800:mRNA-p1	SSTEPSVRVSPTRRSTVFGTQTNRGSCIASA	Tb927.11.15800	Tip Of Extending FAZ protein 1	11033	Tb927.11.15800	Tb927.11.15800:mRNA	Tb927_11_v5.1:4,180,878..4,184,168(-)	Tip Of Extending FAZ protein 1	Tb927.11.15800									SSF49599	TRAF domain-like					GO:0005515	protein binding			GO:0051286	cell tip	GO:0005515	protein binding	GO:0000281, GO:1902472	mitotic cytokinesis, regulation of mitotic cytokinesis, site selection			-0.68	Q381K6	T	2	0.999969	0.000116126	87.157	73.389
+	2.09695	2.58422	Tb927.11.12870:mRNA-p1	154	Tb927.11.12870:mRNA-p1	Tb927.11.12870:mRNA-p1	CGCVGVVSAVTDVRRSVSGLRSSKLVATGDR	Tb927.11.12870	hypothetical protein, conserved	3299	Tb927.11.12870	Tb927.11.12870:mRNA	Tb927_11_v5.1:3,452,366..3,456,047(-)	hypothetical protein, conserved	Tb927.11.12870																												Q382P5	S	2	1	0.00841383	64.918	19.089
+	2.63734	2.67596	Tb927.10.6160:mRNA-p1	65	Tb927.10.6160:mRNA-p1	Tb927.10.6160:mRNA-p1	DPWCGRSFPSLSQRRSVSMGAASKGCDAVRR	Tb927.10.6160	Sec34-like family, putative	2395	Tb927.10.6160	Tb927.10.6160:mRNA	Tb927_10_v5.1:1,559,354..1,561,940(-)	Sec34-like family, putative	Tb927.10.6160	PF04136	Sec34-like family											GO:0005801, GO:0016020	cis-Golgi network, membrane			GO:0006886	intracellular protein transport	GO:0005794	Golgi apparatus							-0.07	Q38AZ0	S	2	0.999999	0.000370952	85.28	40.913
+	2.5585	2.76238	Tb927.10.6160:mRNA-p1	67	Tb927.10.6160:mRNA-p1	Tb927.10.6160:mRNA-p1	WCGRSFPSLSQRRSVSMGAASKGCDAVRRSV	Tb927.10.6160	Sec34-like family, putative	2396	Tb927.10.6160	Tb927.10.6160:mRNA	Tb927_10_v5.1:1,559,354..1,561,940(-)	Sec34-like family, putative	Tb927.10.6160	PF04136	Sec34-like family											GO:0005801, GO:0016020	cis-Golgi network, membrane			GO:0006886	intracellular protein transport	GO:0005794	Golgi apparatus							-0.07	Q38AZ0	S	2	0.999995	0.000370952	85.28	40.913
+	4.22675	1.98726	Tb927.8.7750:mRNA-p1	936	Tb927.8.7750:mRNA-p1	Tb927.8.7750:mRNA-p1	SHSPVSDASYANRRTSTPFLSRRTSREDQLG	Tb927.8.7750	hypothetical protein, conserved	9122	Tb927.8.7750	Tb927.8.7750:mRNA	Tb927_08_v5.1:2,246,444..2,250,872(+)	hypothetical protein, conserved	Tb927.8.7750																												Q57V94	S	2	0.970524	0.00806635	57.414	20.469
+	4.20606	2.11404	Tb927.8.7750:mRNA-p1	937	Tb927.8.7750:mRNA-p1	Tb927.8.7750:mRNA-p1	HSPVSDASYANRRTSTPFLSRRTSREDQLGF	Tb927.8.7750	hypothetical protein, conserved	12226	Tb927.8.7750	Tb927.8.7750:mRNA	Tb927_08_v5.1:2,246,444..2,250,872(+)	hypothetical protein, conserved	Tb927.8.7750																												Q57V94	T	2	0.999251	0.00806635	57.414	20.469
+	3.17179	3.25888	Tb927.11.15940:mRNA-p1	619	Tb927.11.15940:mRNA-p1	Tb927.11.15940:mRNA-p1	GVFGDDVLGVAGRRTSEVEPASGMRRPLEGL	Tb927.11.15940	hypothetical protein, conserved	3770	Tb927.11.15940	Tb927.11.15940:mRNA	Tb927_11_v5.1:4,214,799..4,217,807(-)	hypothetical protein, conserved	Tb927.11.15940																			GO:0005737	cytoplasm							1	Q381J2	S	2	0.952819	0.00130255	84.653	60.229
+	6.91196	3.87559	Tb927.3.5530:mRNA-p1	1931	Tb927.3.5530:mRNA-p1	Tb927.3.5530:mRNA-p1	NGVNGIASLVGNRRTSAIVGSEQGSNNCNEP	Tb927.3.5530	Tb-292 membrane associated protein	6016	Tb927.3.5530	Tb927.3.5530:mRNA	Tb927_03_v5.1:1,547,337..1,555,793(+)	Tb-292 membrane associated protein	Tb927.3.5530	PF14429	C2 domain in Dock180 and Zizimin proteins			PS51650	DHR-1 domain profile													GO:0020018, GO:0005737, GO:0030139, GO:0005640	ciliary pocket membrane, cytoplasm, endocytic vesicle, nuclear outer membrane							-0.63	Q580S2	S	3	0.853628	5.08e-51	195.07	187.03
+	3.50282	2.07379	Tb927.5.2460:mRNA-p1	398	Tb927.5.2460:mRNA-p1	Tb927.5.2460:mRNA-p1	ENSFRPMKANGKRRTSDLVKGDITGSNSELA	Tb927.5.2460	hypothetical protein, conserved	6701	Tb927.5.2460	Tb927.5.2460:mRNA	Tb927_05_v5.1:846,776..848,337(+)	hypothetical protein, conserved	Tb927.5.2460																			GO:0005929	cilium								Q582C0	S	2	0.843548	0.0168499	70.942	25.574
+	4.10278	2.47341	Tb927.11.15140:mRNA-p1	431	Tb927.11.15140:mRNA-p1	Tb927.11.15140:mRNA-p1	TEYEGRWETPTRPRRTFDMGVRRQMSTRSTS	Tb927.11.15140	bilobe region protein, putative	11006	Tb927.11.15140	Tb927.11.15140:mRNA	Tb927_11_v5.1:4,025,217..4,027,689(-)	bilobe region protein, putative	Tb927.11.15140																					GO:0032403	protein complex binding					-2.36	Q381S1	T	2	1	0.0278682	65.172	50.16
+	3.22779	2.97627	Tb927.9.6920:mRNA-p1	239	Tb927.9.6920:mRNA-p1	Tb927.9.6920:mRNA-p1	PYKVGGEKPYPPSRRTTLHGADGRSPSVGAL	Tb927.9.6920	hypothetical protein, conserved	12408	Tb927.9.6920	Tb927.9.6920:mRNA	Tb927_09_v5.1:1,130,849..1,132,450(+)	hypothetical protein, conserved	Tb927.9.6920																			GO:0030863	cortical cytoskeleton							0.95	Q38EP6	T	2	1	0.000110029	96.247	80.987
+	3.75794	3.48187	Tb927.9.6920:mRNA-p1	240	Tb927.9.6920:mRNA-p1	Tb927.9.6920:mRNA-p1	YKVGGEKPYPPSRRTTLHGADGRSPSVGALK	Tb927.9.6920	hypothetical protein, conserved	12409	Tb927.9.6920	Tb927.9.6920:mRNA	Tb927_09_v5.1:1,130,849..1,132,450(+)	hypothetical protein, conserved	Tb927.9.6920																			GO:0030863	cortical cytoskeleton							0.95	Q38EP6	T	2	1	0.000110029	113.67	96.504
+	3.92442	4.2055	Tb927.11.13000:mRNA-p1	788	Tb927.11.13000:mRNA-p1	Tb927.11.13000:mRNA-p1	SGTTDAVEMVCHRRVSSITPGSGSVFGASPS	Tb927.11.13000	phospholipid-transporting ATPase, putative	3315	Tb927.11.13000	Tb927.11.13000:mRNA	Tb927_11_v5.1:3,476,590..3,482,285(-)	phospholipid-transporting ATPase, putative	Tb927.11.13000	PF00122;PF00702	E1-E2 ATPase;haloacid dehalogenase-like hydrolase							SSF56784;SSF81653;SSF81665	HAD-like;Calcium ATPase, transduction domain A;Calcium ATPase, transmembrane domain M	TIGR01494	ATPase_P-type: HAD ATPase, P-type, family IC	GO:0016021	integral component of membrane	GO:0019829, GO:0046872, GO:0000166	cation-transporting ATPase activity, metal ion binding, nucleotide binding	GO:0006812	cation transport	GO:0005737, GO:0016021	cytoplasm, integral component of membrane	GO:0015662	ATPase activity, coupled to transmembrane movement of ions, phosphorylative mechanism	GO:0006812	cation transport		3.6.3.1 (Phospholipid-translocating ATPase)	-1.24	Q382N5	S	3	0.975822	1.67e-13	118.15	111.05
+	3.8396	4.2309	Tb927.11.13000:mRNA-p1	789	Tb927.11.13000:mRNA-p1	Tb927.11.13000:mRNA-p1	GTTDAVEMVCHRRVSSITPGSGSVFGASPST	Tb927.11.13000	phospholipid-transporting ATPase, putative	3316	Tb927.11.13000	Tb927.11.13000:mRNA	Tb927_11_v5.1:3,476,590..3,482,285(-)	phospholipid-transporting ATPase, putative	Tb927.11.13000	PF00122;PF00702	E1-E2 ATPase;haloacid dehalogenase-like hydrolase							SSF56784;SSF81653;SSF81665	HAD-like;Calcium ATPase, transduction domain A;Calcium ATPase, transmembrane domain M	TIGR01494	ATPase_P-type: HAD ATPase, P-type, family IC	GO:0016021	integral component of membrane	GO:0019829, GO:0046872, GO:0000166	cation-transporting ATPase activity, metal ion binding, nucleotide binding	GO:0006812	cation transport	GO:0005737, GO:0016021	cytoplasm, integral component of membrane	GO:0015662	ATPase activity, coupled to transmembrane movement of ions, phosphorylative mechanism	GO:0006812	cation transport		3.6.3.1 (Phospholipid-translocating ATPase)	-1.24	Q382N5	S	3	0.920311	1.67e-13	118.15	111.05
+	3.28268	4.85337	Tb11.v5.0643.1-p1;Tb927.10.1620:mRNA-p1	426;512	Tb11.v5.0643.1-p1	Tb11.v5.0643.1-p1	PGSPVERPSSTPRRVSSPTSGSADACSSRTV	Tb11.v5.0643.1	dual specificity protein phosphatase, putative	627																																		S	2	0.995281	1.51e-05	97.059	85.56
+	3.9138	3.05651	Tb927.11.15740:mRNA-p1	190	Tb927.11.15740:mRNA-p1	Tb927.11.15740:mRNA-p1	GSRLFELLAYEPRRVSCVARTSRDKLIAPSV	Tb927.11.15740	hypothetical protein, conserved	3718	Tb927.11.15740	Tb927.11.15740:mRNA	Tb927_11_v5.1:4,166,652..4,168,838(-)	hypothetical protein, conserved	Tb927.11.15740																												Q381L2	S	2	1	0.00568846	88.948	43.296
+	5.41762	5.18014	Tb927.11.7820:mRNA-p1	487	Tb927.11.7820:mRNA-p1	Tb927.11.7820:mRNA-p1	TDVYEIYRERHPRRVSFVDPGDGGKGKVYDH	Tb927.11.7820	endonuclease/exonuclease/phosphatase, putative	4689	Tb927.11.7820	Tb927.11.7820:mRNA	Tb927_11_v5.1:2,211,824..2,217,767(-)	endonuclease/exonuclease/phosphatase, putative	Tb927.11.7820	PF03372	Endonuclease/Exonuclease/phosphatase family							SSF56219	DNase I-like									GO:0097014, GO:0005737	ciliary plasm, cytoplasm								Q384N6	S	2	1	5.16e-09	143.67	102.43
+	5.06552	3.89169	Tb927.10.720:mRNA-p1	790	Tb927.10.720:mRNA-p1	Tb927.10.720:mRNA-p1	RRGNGVSRLVSNRRVSHDDFHVPKQTPKTPA	Tb927.10.720	PB1 domain containing protein, putative	2473	Tb927.10.720	Tb927.10.720:mRNA	Tb927_10_v5.1:182,671..187,172(+)	PB1 domain containing protein, putative	Tb927.10.720	PF00564	PB1 domain					SM00666		SSF54277	CAD & PB1 domains					GO:0005515	protein binding			GO:0051286, GO:0036064, GO:0032154	cell tip, ciliary basal body, cleavage furrow			GO:0010608	posttranscriptional regulation of gene expression			0.11	Q38CG8	S	2	1	1.89e-05	114.21	99.046
+	4.60438	3.29484	Tb927.11.6810:mRNA-p1	814	Tb927.11.6810:mRNA-p1	Tb927.11.6810:mRNA-p1	RPQEASPSYRKTRRVTGTTTPTPTPGAQVQK	Tb927.11.6810	tubulin-tyrsoine ligase-like protein, putative	11242	Tb927.11.6810	Tb927.11.6810:mRNA	Tb927_11_v5.1:1,920,877..1,923,832(-)	tubulin-tyrsoine ligase-like protein, putative	Tb927.11.6810	PF03133	Tubulin-tyrosine ligase family			PS51221	TTL domain profile			SSF56059	Glutathione synthetase ATP-binding domain-like							GO:0006464	cellular protein modification process			GO:0004835	tubulin-tyrosine ligase activity	GO:0006464	cellular protein modification process	6.3.2.- (Acid--amino-acid ligases (peptide synthases).)	6.-.-.- (Ligases.)	0.31	Q384Y9	T	2	0.997913	2.95e-15	166.65	158.55
+	2.17747	2.32518	Tb927.10.2480:mRNA-p1	909	Tb927.10.2480:mRNA-p1	Tb927.10.2480:mRNA-p1	QTLNPTQMNKRYSMASAELPPLDTEDKALFF	Tb927.10.2480	hypothetical protein, conserved	1952	Tb927.10.2480	Tb927.10.2480:mRNA	Tb927_10_v5.1:643,699..646,590(+)	hypothetical protein, conserved	Tb927.10.2480																												Q38BZ7	S	2	0.999571	8.92e-06	93.949	84.667
+	2.09484	3.55333	Tb927.10.2880:mRNA-p1	1439	Tb927.10.2880:mRNA-p1	Tb927.10.2880:mRNA-p1	QFQAENAQLRFARRYSTVPASVYTPVIQDDG	Tb927.10.2880	Voltage-dependent calcium channel subunit, putative	2010	Tb927.10.2880	Tb927.10.2880:mRNA	Tb927_10_v5.1:736,232..745,190(+)	Voltage-dependent calcium channel subunit, putative	Tb927.10.2880	PF00520	Ion transport protein							SSF81324	Voltage-gated potassium channels			GO:0016020	membrane	GO:0005216	ion channel activity	GO:0006811, GO:0055085	ion transport, transmembrane transport	GO:0097014, GO:0005929, GO:0000331, GO:0005737, GO:0031981	ciliary plasm, cilium, contractile vacuole, cytoplasm, nuclear lumen	GO:0005216	ion channel activity	GO:0044782, GO:0006811	cilium organization, ion transport			-0.53	Q38BV7	S	3	0.920746	1.03e-28	165.96	150.42
+	3.08892	3.07735	Tb927.11.6260:mRNA-p1	14	Tb927.11.6260:mRNA-p1	Tb927.11.6260:mRNA-p1	__MADGAEGCPLRRYSAVDSSENIVNRNKTY	Tb927.11.6260	hypothetical protein, conserved	4540	Tb927.11.6260	Tb927.11.6260:mRNA	Tb927_11_v5.1:1,761,549..1,764,891(-)	hypothetical protein, conserved	Tb927.11.6260																												Q385E3	S	3	0.999999	5.63e-32	216.34	197.17
+	2.77542	2.14849	Tb927.11.5370:mRNA-p1	59	Tb927.11.5370:mRNA-p1	Tb927.11.5370:mRNA-p1	EVLRRSEPLATYRRYSDSIGEDGYSDSGKIY	Tb927.11.5370	hypothetical protein, conserved	4448	Tb927.11.5370	Tb927.11.5370:mRNA	Tb927_11_v5.1:1,530,553..1,532,766(+)	hypothetical protein, conserved	Tb927.11.5370																												Q385N1	S	2	1	2.06e-81	279.54	268.37
+	5.24918	1.83608	Tb927.7.6820:mRNA-p1	99	Tb927.7.6820:mRNA-p1	Tb927.7.6820:mRNA-p1	MAQMNVMLPGGPRRYSGTPIVRTSSPGRKSS	Tb927.7.6820	hypothetical protein, conserved	8146	Tb927.7.6820	Tb927.7.6820:mRNA	Tb927_07_v5.1:1,888,189..1,889,245(-)	hypothetical protein, conserved	Tb927.7.6820																											0.46	Q57Y47	S	2	0.999985	3.95e-05	154.85	117.12
+	3.08356	2.45785	Tb927.7.6820:mRNA-p1	101	Tb927.7.6820:mRNA-p1	Tb927.7.6820:mRNA-p1	QMNVMLPGGPRRYSGTPIVRTSSPGRKSSST	Tb927.7.6820	hypothetical protein, conserved	12008	Tb927.7.6820	Tb927.7.6820:mRNA	Tb927_07_v5.1:1,888,189..1,889,245(-)	hypothetical protein, conserved	Tb927.7.6820																											0.46	Q57Y47	T	2	0.999997	0.00186734	71.208	57.3
+	1.52666	-3.91804	Tb927.7.5240:mRNA-p1	170	Tb927.7.5240:mRNA-p1	Tb927.7.5240:mRNA-p1	ILSSTEEYVCRRYSVSSIPRLEAYDYYETRK	Tb927.7.5240	hypothetical protein, conserved	7899	Tb927.7.5240	Tb927.7.5240:mRNA	Tb927_07_v5.1:1,385,878..1,389,329(+)	hypothetical protein, conserved	Tb927.7.5240																											0.8	Q57ZG5	S	2	0.906916	0.000111987	133.88	119.94
+	4.79155	2.21183	Tb927.8.5170:mRNA-p1	620	Tb927.8.5170:mRNA-p1	Tb927.8.5170:mRNA-p1	MKPRRSHDERRERSDSIQNSGSVERASPVEV	Tb927.8.5170	hypothetical protein, conserved	8872	Tb927.8.5170	Tb927.8.5170:mRNA	Tb927_08_v5.1:1,541,687..1,546,096(+)	hypothetical protein, conserved	Tb927.8.5170																												Q57UI9	S	2	0.998652	0.000143983	104.94	92.671
+	4.3044	2.04135	Tb927.11.14480:mRNA-p1	264	Tb927.11.14480:mRNA-p1	Tb927.11.14480:mRNA-p1	IQSHLKGKSRVRSHASVVLDRFFVLQVDVGF	Tb927.11.14480	ubiquitin carboxyl-terminal hydrolase, putative	3515	Tb927.11.14480	Tb927.11.14480:mRNA	Tb927_11_v5.1:3,848,342..3,849,821(+)	ubiquitin carboxyl-terminal hydrolase, putative	Tb927.11.14480	PF00443	Ubiquitin carboxyl-terminal hydrolase			PS50235	Ubiquitin specific protease (USP) domain profile			SSF54001	Cysteine proteinases					GO:0036459	thiol-dependent ubiquitinyl hydrolase activity	GO:0006511	ubiquitin-dependent protein catabolic process	GO:0005737, GO:0005739	cytoplasm, mitochondrion	GO:0004197	cysteine-type endopeptidase activity	GO:0006511	ubiquitin-dependent protein catabolic process	3.1.2.15 (Deleted entry)			Q381Y9	S	2	0.998566	0.000494965	89.663	77.427
+	4.42544	2.71444	Tb927.4.2220:mRNA-p1	31	Tb927.4.2220:mRNA-p1	Tb927.4.2220:mRNA-p1	SPTSSKSMTTSPQKLSILGDITAEPLSARRS	Tb927.4.2220	TPR-repeat-containing chaperone protein DNAJ, putative	6185	Tb927.4.2220	Tb927.4.2220:mRNA	Tb927_04_v5.1:574,657..578,772(+)	TPR-repeat-containing chaperone protein DNAJ, putative	Tb927.4.2220	PF00226;PF00515;PF13414	DnaJ domain;Tetratricopeptide repeat;TPR repeat			PS50005;PS50076;PS50293	TPR repeat profile;dnaJ domain profile;TPR repeat region circular profile	SM00028;SM00271	;	SSF46565;SSF48452	Chaperone J-domain;TPR-like					GO:0005515	protein binding			GO:0051286, GO:0036064, GO:0020016, GO:0005737	cell tip, ciliary basal body, ciliary pocket, cytoplasm							0.11	Q584G5	S	3	0.912665	3.75e-12	112.09	102.14
+	3.09391	3.92329	Tb927.8.3590:mRNA-p1	221	Tb927.8.3590:mRNA-p1	Tb927.8.3590:mRNA-p1	AAARNSPTRTGARSQSLGTPSRKNRGGKKKK	Tb927.8.3590	hypothetical protein, conserved	8660	Tb927.8.3590	Tb927.8.3590:mRNA	Tb927_08_v5.1:1,078,979..1,081,204(-)	hypothetical protein, conserved	Tb927.8.3590																			GO:0005929	cilium							-0.91	Q580X9	S	2	0.998484	0.000190069	116.24	79.813
+	3.90153	1.93974	Tb927.10.14480:mRNA-p1	840	Tb927.10.14480:mRNA-p1	Tb927.10.14480:mRNA-p1	SNPKVASVNRRNRSFTQGVREVNENVTTPPV	Tb927.10.14480	hypothetical protein, conserved	10586	Tb927.10.14480	Tb927.10.14480:mRNA	Tb927_10_v5.1:3,537,162..3,540,902(-)	hypothetical protein, conserved	Tb927.10.14480																												Q388F4	T	2	0.995713	0.00217454	98.009	49.585
+	2.93104	4.63601	Tb927.3.3850:mRNA-p1	27	Tb927.3.3850:mRNA-p1	Tb927.3.3850:mRNA-p1	PSSSSTAGPLALRSGSTAGVVGGTDAGRSGS	Tb927.3.3850	COPII coat assembly protein sec16	5766	Tb927.3.3850	Tb927.3.3850:mRNA	Tb927_03_v5.1:1,066,388..1,070,719(+)	COPII coat assembly protein sec16	Tb927.3.3850	PF12931	Sec23-binding domain of Sec16																	GO:0070971	endoplasmic reticulum exit site			GO:0006888, GO:0007030, GO:0007029, GO:0070973, GO:0051046	ER to Golgi vesicle-mediated transport, Golgi organization, endoplasmic reticulum organization, protein localization to endoplasmic reticulum exit site, regulation of secretion			-0.78	Q57WC1	S	2	0.969559	5.47e-10	150.91	141.62
+	2.45239	3.67557	Tb927.4.2820:mRNA-p1	203	Tb927.4.2820:mRNA-p1	Tb927.4.2820:mRNA-p1	VTYFSQATPTRQRSTSTTASHALQQGGAETS	Tb927.4.2820	hypothetical protein, conserved	6276	Tb927.4.2820	Tb927.4.2820:mRNA	Tb927_04_v5.1:745,030..748,529(+)	hypothetical protein, conserved	Tb927.4.2820									SSF49562	C2 domain (Calcium/lipid-binding domain, CaLB)					GO:0005515	protein binding												Q583V9	S	3	0.973318	8.67e-48	224.24	210.24
+	3.96237	1.91958	Tb927.11.14120:mRNA-p1	128	Tb927.11.14120:mRNA-p1	Tb927.11.14120:mRNA-p1	VLRKEDGKVIINRSPSVSSFRDTTRLVLSDA	Tb927.11.14120	phenylalanyl-tRNA synthetase alpha chain, putative	3451	Tb927.11.14120	Tb927.11.14120:mRNA	Tb927_11_v5.1:3,742,655..3,744,476(+)	phenylalanyl-tRNA synthetase alpha chain, putative	Tb927.11.14120	PF01409	tRNA synthetases class II core domain (F)			PS50862	Aminoacyl-transfer RNA synthetases class-II family profile			SSF46785;SSF55681	Winged helix DNA-binding domain;Class II aaRS and biotin synthetases	TIGR00468	pheS: phenylalanine--tRNA ligase, alpha subunit	GO:0005737	cytoplasm	GO:0005524, GO:0004812, GO:0000166, GO:0004826, GO:0000049	ATP binding, aminoacyl-tRNA ligase activity, nucleotide binding, phenylalanine-tRNA ligase activity, tRNA binding	GO:0006432, GO:0043039, GO:0006418	phenylalanyl-tRNA aminoacylation, tRNA aminoacylation, tRNA aminoacylation for protein translation	GO:0005737	cytoplasm	GO:0004826	phenylalanine-tRNA ligase activity	GO:0006432	phenylalanyl-tRNA aminoacylation	6.1.1.20 (Phenylalanine--tRNA ligase)	6.1.1.20 (Phenylalanine--tRNA ligase)	0.44	Q382C5	S	2	0.98813	0.00188803	86.014	50.362
+	3.80124	2.08429	Tb927.8.7990:mRNA-p1	2166	Tb927.8.7990:mRNA-p1	Tb927.8.7990:mRNA-p1	CANARKRPRSRSTAASEVDGKHQKQLSPQWE	Tb927.8.7990	Thioredoxin-like/Protein of unknown function (DUF3638)/Protein of unknown function (DUF3645), putati	9223	Tb927.8.7990	Tb927.8.7990:mRNA	Tb927_08_v5.1:2,355,308..2,370,892(+)	Thioredoxin-like/Protein of unknown function (DUF3638)/Protein of unknown function (DUF3645), putative	Tb927.8.7990	PF00641;PF12340;PF12359;PF13905	Zn-finger in Ran binding protein and others;Protein of unknown function (DUF3638);Protein of unknown function (DUF3645);Thioredoxin-like			PS50199	Zinc finger RanBP2 type profile	SM00547		SSF52540;SSF54236	P-loop containing nucleoside triphosphate hydrolases;Ubiquitin-like					GO:0008270	zinc ion binding											-0.8	Q57U46	S	2	0.99584	0.000787777	71.969	63.141
+	4.93976	2.24364	Tb927.10.11450:mRNA-p1	708	Tb927.10.11450:mRNA-p1	Tb927.10.11450:mRNA-p1	KHAAVTPNTPKGRSSSLTSISPAPVPGRAPS	Tb927.10.11450	TFIIF-stimulated CTD phosphatase, putative	1242	Tb927.10.11450	Tb927.10.11450:mRNA	Tb927_10_v5.1:2,793,889..2,796,375(+)	TFIIF-stimulated CTD phosphatase, putative	Tb927.10.11450	PF03031	NLI interacting factor-like phosphatase			PS50969	FCP1 homology domain profile	SM00577		SSF56784	HAD-like					GO:0005515	protein binding			GO:0005737	cytoplasm								Q389J5	S	2	0.970045	2.85e-05	108.18	89.603
+	2.54514	3.18612	Tb927.9.8180:mRNA-p1	229	Tb927.9.8180:mRNA-p1	Tb927.9.8180:mRNA-p1	SAVSLVHDEQRSRSSSIMSFCLSPSARERLS	Tb927.9.8180	hypothetical protein, conserved	10089	Tb927.9.8180	Tb927.9.8180:mRNA	Tb927_09_v5.1:1,341,163..1,344,438(-)	hypothetical protein, conserved	Tb927.9.8180																			GO:0051286, GO:0005737	cell tip, cytoplasm							-0.67	Q38EE5	S	2	0.966494	4.26e-05	105	95.462
+	1.9311	3.29094	Tb927.7.5050:mRNA-p1;Tb11.v5.0185.1-p1	730;730	Tb927.7.5050:mRNA-p1	Tb927.7.5050:mRNA-p1	DLGQGAAADHRSHQESVSNNTLVVGGQEEKK	Tb927.7.5050	hypothetical protein, conserved	306	Tb927.7.5050	Tb927.7.5050:mRNA	Tb927_07_v5.1:1,330,859..1,334,092(+)	hypothetical protein, conserved	Tb927.7.5050	PF13374	Tetratricopeptide repeat							SSF48452	TPR-like									GO:0005929	cilium							-0.57	Q57ZI4	S	3	0.880164	0.000207775	62.715	52.984
+	2.65749	6.15262	Tb927.7.2120:mRNA-p1	211	Tb927.7.2120:mRNA-p1	Tb927.7.2120:mRNA-p1	TIPSPMGVPSNITRSSFTTESESAKAADDFQ	Tb927.7.2120	hypothetical protein, conserved	7449	Tb927.7.2120	Tb927.7.2120:mRNA	Tb927_07_v5.1:539,581..541,308(-)	hypothetical protein, conserved	Tb927.7.2120									SSF63491	BAG domain																	0.63	Q57UZ9	S	2	0.934465	4.28e-05	112.17	104.91
+	2.8012	2.43037	Tb927.11.16890:mRNA-p1;Tb927.11.16900.1-p1	282;282	Tb927.11.16890:mRNA-p1;Tb927.11.16900.1-p1	Tb927.11.16890:mRNA-p1	RPGNSALTGTNSPRSSCGHTLFVSPRSCSRE;RPGNSALTGTNSPRSSCGHTLFVSPRSCSRG	Tb927.11.16890	Tetratricopeptide-like helical domain containing protein	3914	Tb927.11.16890	Tb927.11.16890:mRNA	Tb927_11_v5.1:4,497,834..4,504,343(-)	Tetratricopeptide-like helical domain containing protein	Tb927.11.16890	PF00612	IQ calmodulin-binding motif			PS50096	IQ motif profile	SM00015		SSF48452	TPR-like					GO:0005515	protein binding			GO:0005737	cytoplasm							-0.34	Q380Z7	S	3	0.956174	1.88e-09	146.59	117.77
+	2.8824	3.05311	Tb927.11.6810:mRNA-p1;Tb11.v5.0901.1-p1	252;252	Tb927.11.6810:mRNA-p1	Tb927.11.6810:mRNA-p1	LTDLERPGTRSTPLNSLTKTPGSRRARPQYK	Tb927.11.6810	tubulin-tyrsoine ligase-like protein, putative	4612	Tb927.11.6810	Tb927.11.6810:mRNA	Tb927_11_v5.1:1,920,877..1,923,832(-)	tubulin-tyrsoine ligase-like protein, putative	Tb927.11.6810	PF03133	Tubulin-tyrosine ligase family			PS51221	TTL domain profile			SSF56059	Glutathione synthetase ATP-binding domain-like							GO:0006464	cellular protein modification process			GO:0004835	tubulin-tyrosine ligase activity	GO:0006464	cellular protein modification process	6.3.2.- (Acid--amino-acid ligases (peptide synthases).)	6.-.-.- (Ligases.)	0.31	Q384Y9	S	2	0.997728	7.54e-05	141.45	116.93
+	1.40562	2.65056	Tb927.9.13440:mRNA-p1	377	Tb927.9.13440:mRNA-p1	Tb927.9.13440:mRNA-p1	LNRQSLGAPYRLRSMSSQVVPSESPQAPPLQ	Tb927.9.13440	Flagellar Member 5	9521	Tb927.9.13440	Tb927.9.13440:mRNA	Tb927_09_v5.1:2,128,239..2,133,162(-)	Flagellar Member 5	Tb927.9.13440	PF00400	WD domain, G-beta repeat					SM00320		SSF50978;SSF52047	WD40 repeat-like;RNI-like					GO:0005515	protein binding			GO:0005930	axoneme							-0.27	Q38D82	S	3	0.912464	4.41e-24	152.38	146.91
+	2.85377	3.04063	Tb927.8.5410:mRNA-p1	81	Tb927.8.5410:mRNA-p1	Tb927.8.5410:mRNA-p1	VALGAASFPIEHFRSSFSAGSKKIFTETPVV	Tb927.8.5410	hypothetical protein, conserved	8897	Tb927.8.5410	Tb927.8.5410:mRNA	Tb927_08_v5.1:1,602,103..1,605,849(-)	hypothetical protein, conserved	Tb927.8.5410																			GO:0005737	cytoplasm								Q57UL3	S	2	0.901319	0.0216499	53.028	24.381
+	1.66803	3.48557	Tb927.4.4580:mRNA-p1	1030	Tb927.4.4580:mRNA-p1	Tb927.4.4580:mRNA-p1	SGAREKVHYLPGFRSSFGGISDSDDTTACVR	Tb927.4.4580	hypothetical protein, conserved	6466	Tb927.4.4580	Tb927.4.4580:mRNA	Tb927_04_v5.1:1,264,341..1,269,687(-)	hypothetical protein, conserved	Tb927.4.4580																			GO:0005737	cytoplasm	GO:0003729	mRNA binding					-4.16	Q583E3	S	2	0.874441	1.9e-25	167.34	160.93
+	1.66283	3.55824	Tb927.11.13270:mRNA-p1	109	Tb927.11.13270:mRNA-p1	Tb927.11.13270:mRNA-p1	MRSSVTSLPSGGKSSTRPSNQNIDIVTQLRF	Tb927.11.13270	hypothetical protein, conserved	10951	Tb927.11.13270	Tb927.11.13270:mRNA	Tb927_11_v5.1:3,559,914..3,561,349(-)	hypothetical protein, conserved	Tb927.11.13270																											-0.31	Q382K9	T	3	0.777004	2.53e-07	121.38	112.83
+	4.43705	3.33598	Tb927.9.10690:mRNA-p1	10	Tb927.9.10690:mRNA-p1	Tb927.9.10690:mRNA-p1	______MNLFGLRSNSVNGNTGADYDLMPEP	Tb927.9.10690	Protein of unknown function (DUF2009), putative	9330	Tb927.9.10690	Tb927.9.10690:mRNA	Tb927_09_v5.1:1,692,626..1,694,908(-)	Protein of unknown function (DUF2009), putative	Tb927.9.10690	PF09418	Protein of unknown function (DUF2009)																									-0.06	Q38DU7	S	3	0.850939	7.48e-21	134.96	129.62
+	3.15824	2.54608	Tb927.5.1730:mRNA-p1	18	Tb927.5.1730:mRNA-p1	Tb927.5.1730:mRNA-p1	GSRKASRRRSYRSRSTMGSRVDIDFCKFEEP	Tb927.5.1730	Ecotin-like protein	11682	Tb927.5.1730	Tb927.5.1730:mRNA	Tb927_05_v5.1:602,452..603,281(+)	Ecotin-like protein	Tb927.5.1730	PF03974	Ecotin	PIRSF006865	Ecotin					SSF49772	Ecotin, trypsin inhibitor																	-0.61	D6XGB1,Q57ZP2	T	3	0.845308	0.000451654	77.871	68.18
+	2.89853	3.13915	Tb927.9.2400:mRNA-p1	95	Tb927.9.2400:mRNA-p1	Tb927.9.2400:mRNA-p1	CADSCRSSRPSVSVQSAVPGNGHRIARHTIR	Tb927.9.2400	hypothetical protein, conserved	9728	Tb927.9.2400	Tb927.9.2400:mRNA	Tb927_09_v5.1:522,081..522,728(-)	hypothetical protein, conserved	Tb927.9.2400																												Q38FS6	S	3	0.986795	0.000487247	59.893	54.838
+	3.255	2.33384	Tb11.v5.0739.1-p1;Tb927.7.7000:mRNA-p1	745;1480	Tb11.v5.0739.1-p1;Tb927.7.7000:mRNA-p1	Tb927.7.7000:mRNA-p1	TVQQQSHDTSQTQRSSLNYPRTPYGISELIR;TVQQQSHDTSQTQRSSLNYPRTPYTKPSSVM	Tb927.7.7000	hypothetical protein, conserved	689	Tb927.7.7000	Tb927.7.7000:mRNA	Tb927_07_v5.1:2,000,468..2,005,906(-)	hook complex protein, conserved	Tb927.7.7000																					GO:0032403	protein complex binding					-1.35	Q57XS0	S	2	0.813361	0.00902765	69.812	44.674
+	5.04979	2.99614	Tb927.9.10790:mRNA-p1	77	Tb927.9.10790:mRNA-p1	Tb927.9.10790:mRNA-p1	ITGKEKGMKISPLRSSALFSPGRTTGSFPQP	Tb927.9.10790	hypothetical protein	9346	Tb927.9.10790	Tb927.9.10790:mRNA	Tb927_09_v5.1:1,703,030..1,706,222(-)	hypothetical protein	Tb927.9.10790																												Q38DU1	S	2	0.804455	0.000298174	95.618	59.71
+	4.44961	3.39916	Tb927.10.1910:mRNA-p1	1048	Tb927.10.1910:mRNA-p1	Tb927.10.1910:mRNA-p1	VLCGDIPPSVMAHKSSFDCDAMKFRQELHDN	Tb927.10.1910	STE/STE11 serine/threonine-protein kinase, putative	1900	Tb927.10.1910	Tb927.10.1910:mRNA	Tb927_10_v5.1:497,977..503,103(+)	STE/STE11 serine/threonine-protein kinase, putative	Tb927.10.1910	PF00069;PF00211	Protein kinase domain;Adenylate and Guanylate cyclase catalytic domain			PS50011;PS50125	Protein kinase domain profile;Guanylate cyclase domain profile	SM00220		SSF55073;SSF56112	Nucleotide cyclase;Protein kinase-like (PK-like)					GO:0005524, GO:0016849, GO:0004672, GO:0016772	ATP binding, phosphorus-oxygen lyase activity, protein kinase activity, transferase activity, transferring phosphorus-containing groups	GO:0009190, GO:0035556, GO:0006468	cyclic nucleotide biosynthetic process, intracellular signal transduction, protein phosphorylation			GO:0005524, GO:0004674	ATP binding, protein serine/threonine kinase activity	GO:0006468	protein phosphorylation				Q38C51	S	2	0.767495	0.000401274	86.243	78.763
+	3.77808	2.2775	Tb927.9.8180:mRNA-p1	232	Tb927.9.8180:mRNA-p1	Tb927.9.8180:mRNA-p1	SLVHDEQRSRSSSIMSFCLSPSARERLSTNY	Tb927.9.8180	hypothetical protein, conserved	10090	Tb927.9.8180	Tb927.9.8180:mRNA	Tb927_09_v5.1:1,341,163..1,344,438(-)	hypothetical protein, conserved	Tb927.9.8180																			GO:0051286, GO:0005737	cell tip, cytoplasm							-0.67	Q38EE5	S	2	0.99214	0.00551793	56.347	47.876
+	3.68917	2.81002	Tb927.7.2120:mRNA-p1	214	Tb927.7.2120:mRNA-p1	Tb927.7.2120:mRNA-p1	SPMGVPSNITRSSFTTESESAKAADDFQPDM	Tb927.7.2120	hypothetical protein, conserved	11874	Tb927.7.2120	Tb927.7.2120:mRNA	Tb927_07_v5.1:539,581..541,308(-)	hypothetical protein, conserved	Tb927.7.2120									SSF63491	BAG domain																	0.63	Q57UZ9	T	2	0.96459	0.000289722	90.476	81.154
+	3.7637	3.87458	Tb927.11.13270:mRNA-p1	112	Tb927.11.13270:mRNA-p1	Tb927.11.13270:mRNA-p1	SVTSLPSGGKSSTRPSNQNIDIVTQLRFEAI	Tb927.11.13270	hypothetical protein, conserved	3357	Tb927.11.13270	Tb927.11.13270:mRNA	Tb927_11_v5.1:3,559,914..3,561,349(-)	hypothetical protein, conserved	Tb927.11.13270																											-0.31	Q382K9	S	2	0.998852	2.53e-07	121.38	112.83
+	3.96178	3.87994	Tb927.4.3970:mRNA-p1	52	Tb927.4.3970:mRNA-p1	Tb927.4.3970:mRNA-p1	STATKDVVNTRLHRRSSSGHRVSVLTDDTNA	Tb927.4.3970	hypothetical protein, conserved	6381	Tb927.4.3970	Tb927.4.3970:mRNA	Tb927_04_v5.1:1,050,620..1,056,002(-)	hypothetical protein, conserved	Tb927.4.3970																			GO:0005737	cytoplasm			GO:0010608	posttranscriptional regulation of gene expression				Q57Y01	S	3	0.752875	6.53e-12	106.44	93.421
+	3.56818	2.57914	Tb927.5.1730:mRNA-p1	17	Tb927.5.1730:mRNA-p1	Tb927.5.1730:mRNA-p1	FGSRKASRRRSYRSRSTMGSRVDIDFCKFEE	Tb927.5.1730	Ecotin-like protein	6624	Tb927.5.1730	Tb927.5.1730:mRNA	Tb927_05_v5.1:602,452..603,281(+)	Ecotin-like protein	Tb927.5.1730	PF03974	Ecotin	PIRSF006865	Ecotin					SSF49772	Ecotin, trypsin inhibitor																	-0.61	D6XGB1,Q57ZP2	S	2	0.811935	0.000341226	93.029	86.403
+	5.01222	3.15031	Tb927.6.4960:mRNA-p1	111	Tb927.6.4960:mRNA-p1	Tb927.6.4960:mRNA-p1	PRVERYKSSGFDTRRSLTAETPPLYPLNPLP	Tb927.6.4960	Zinc finger CCCH domain-containing protein 47	7306	Tb927.6.4960	Tb927.6.4960:mRNA	Tb927_06_v5.1:1,366,175..1,366,973(+)	Zinc finger CCCH domain-containing protein 47	Tb927.6.4960	PF00642	Zinc finger C-x8-C-x5-C-x3-H type (and similar)			PS50103	Zinc finger C3H1-type profile	SM00356		SSF90229	CCCH zinc finger					GO:0046872	metal ion binding					GO:0003723, GO:0003676	RNA binding, nucleic acid binding						Q586G8	S	3	0.822391	1.11e-11	105.77	100.07
+	7.20974	2.67351	Tb10.v4.0052:mRNA-p1;Tb927.10.10360:mRNA-p1;Tb10.v4.0053:mRNA-p1;Tb927.10.10280:mRNA-p1	2231;2907;3895;104	Tb10.v4.0052:mRNA-p1;Tb927.10.10280:mRNA-p1	Tb927.10.10280:mRNA-p1	EEATGPRHVDPSHFRSTTAESYAPIDPAAYK;EEVTGPRHVDPSHFRSTTAESYAPIDPAAYK	Tb927.10.10280	microtubule-associated protein 2	171	Tb927.10.10280	Tb927.10.10280:mRNA	Tb927_10_v5.1:2,524,258..2,531,866(-)	microtubule-associated protein, putative	Tb927.10.10280																			GO:0036064, GO:0005737	ciliary basal body, cytoplasm	GO:0008017	microtubule binding					0.3	Q389U9	S	2	0.894736	2.46e-21	182.17	170.8
+	3.17036	2.02966	Tb927.6.4960:mRNA-p1	103	Tb927.6.4960:mRNA-p1	Tb927.6.4960:mRNA-p1	GEEELRMPPRVERYKSSGFDTRRSLTAETPP	Tb927.6.4960	Zinc finger CCCH domain-containing protein 47	7307	Tb927.6.4960	Tb927.6.4960:mRNA	Tb927_06_v5.1:1,366,175..1,366,973(+)	Zinc finger CCCH domain-containing protein 47	Tb927.6.4960	PF00642	Zinc finger C-x8-C-x5-C-x3-H type (and similar)			PS50103	Zinc finger C3H1-type profile	SM00356		SSF90229	CCCH zinc finger					GO:0046872	metal ion binding					GO:0003723, GO:0003676	RNA binding, nucleic acid binding						Q586G8	S	2	0.908146	0.00251718	93.598	70.074
+	4.06471	2.47238	Tb927.4.4550:mRNA-p1	612	Tb927.4.4550:mRNA-p1	Tb927.4.4550:mRNA-p1	NSGTSLEMTFPHTKKSLNSTSTLLEPATPAE	Tb927.4.4550	hypothetical protein, conserved	6447	Tb927.4.4550	Tb927.4.4550:mRNA	Tb927_04_v5.1:1,249,312..1,254,141(-)	hypothetical protein, conserved	Tb927.4.4550																			GO:0005737	cytoplasm							-0.18	Q583E0	S	2	0.938039	1.99e-11	150.17	134.65
+	2.14665	3.96975	Tb927.5.1730:mRNA-p1	21	Tb927.5.1730:mRNA-p1	Tb927.5.1730:mRNA-p1	KASRRRSYRSRSTMGSRVDIDFCKFEEPPSP	Tb927.5.1730	Ecotin-like protein	6625	Tb927.5.1730	Tb927.5.1730:mRNA	Tb927_05_v5.1:602,452..603,281(+)	Ecotin-like protein	Tb927.5.1730	PF03974	Ecotin	PIRSF006865	Ecotin					SSF49772	Ecotin, trypsin inhibitor																	-0.61	D6XGB1,Q57ZP2	S	2	0.999856	0.000341226	93.029	86.403
+	5.41603	2.44942	Tb927.5.2770:mRNA-p1	101	Tb927.5.2770:mRNA-p1	Tb927.5.2770:mRNA-p1	QRRPTSQSQRLPLRRSYPQHGRQTSNERNRE	Tb927.5.2770	SET domain containing protein, putative	6761	Tb927.5.2770	Tb927.5.2770:mRNA	Tb927_05_v5.1:933,722..935,182(-)	SET domain containing protein, putative	Tb927.5.2770	PF00856	SET domain			PS50280	SET domain profile	SM00317		SSF82199	SET domain					GO:0005515	protein binding			GO:0097014, GO:0005737, GO:0031981, GO:0005730, GO:0005654	ciliary plasm, cytoplasm, nuclear lumen, nucleolus, nucleoplasm							-0.33	Q57ZV3	S	2	0.976302	0.0301393	49.536	38.67
+	2.07445	4.02207	Tb927.5.1730:mRNA-p1	15	Tb927.5.1730:mRNA-p1	Tb927.5.1730:mRNA-p1	_MFGSRKASRRRSYRSRSTMGSRVDIDFCKF	Tb927.5.1730	Ecotin-like protein	6623	Tb927.5.1730	Tb927.5.1730:mRNA	Tb927_05_v5.1:602,452..603,281(+)	Ecotin-like protein	Tb927.5.1730	PF03974	Ecotin	PIRSF006865	Ecotin					SSF49772	Ecotin, trypsin inhibitor																	-0.61	D6XGB1,Q57ZP2	S	2	0.976924	0.00100142	91.292	41.313
+	1.28707	-3.68552	Tb927.10.13610:mRNA-p1	302	Tb927.10.13610:mRNA-p1	Tb927.10.13610:mRNA-p1	NTGSHVGGATDTAERSQSRGSAIGTDHNRRL	Tb927.10.13610	zinc-finger of a C2HC-type/Double zinc ribbon, putative	1463	Tb927.10.13610	Tb927.10.13610:mRNA	Tb927_10_v5.1:3,324,893..3,327,683(-)	zinc-finger of a C2HC-type/Double zinc ribbon, putative	Tb927.10.13610	PF12773;PF13913	Double zinc ribbon;zinc-finger of a C2HC-type																	GO:0036064, GO:0097014	ciliary basal body, ciliary plasm	GO:0008270	zinc ion binding	GO:0010608	posttranscriptional regulation of gene expression				Q388N7	S	3	0.987512	9.64e-05	92.932	83.668
+	6.34039	2.30261	Tb927.8.7800:mRNA-p1	13	Tb927.8.7800:mRNA-p1	Tb927.8.7800:mRNA-p1	___MSTPIGSRSRTHSIRRESAASLPQSTTC	Tb927.8.7800	hypothetical protein, conserved	9147	Tb927.8.7800	Tb927.8.7800:mRNA	Tb927_08_v5.1:2,268,037..2,272,735(+)	hypothetical protein, conserved	Tb927.8.7800									SSF49899	Concanavalin A-like lectins/glucanases																	-0.7	Q57U63	S	2	0.965932	0.00883221	63.473	48.799
+	4.21146	3.15253	Tb927.10.550:mRNA-p1	344	Tb927.10.550:mRNA-p1	Tb927.10.550:mRNA-p1	LPSQASAWPPVSGRRSFTGPVSAPAFDDIIG	Tb927.10.550	hypothetical protein, conserved	2292	Tb927.10.550	Tb927.10.550:mRNA	Tb927_10_v5.1:144,970..146,133(+)	hypothetical protein, conserved	Tb927.10.550																							GO:0010608	posttranscriptional regulation of gene expression				Q38CI5	S	3	0.994808	2.57e-44	223.7	212.3
+	2.39561	4.00103	Tb11.v5.0365.1-p1	142	Tb11.v5.0365.1-p1	Tb11.v5.0365.1-p1	ERFGTRENSKGSARRSEATDTSAVEFDMHRK	Tb11.v5.0365.1	hypothetical protein, conserved	432																																		S	2	0.998614	5.43e-06	116.13	108.81
+	4.53487	2.46304	Tb927.2.2950:mRNA-p1	938	Tb927.2.2950:mRNA-p1	Tb927.2.2950:mRNA-p1	TVDGLQAKARSKKRRSISGLPGKAEDNTDGG	Tb927.2.2950	Nop14-like family, putative	5027	Tb927.2.2950	Tb927.2.2950:mRNA	Tb927_02_v5.1:560,866..564,116(+)	Nop14-like family, putative	Tb927.2.2950	PF04147	Nop14-like family											GO:0032040	small-subunit processome					GO:0005730, GO:0005634	nucleolus, nucleus							1.07	Q587G6	S	2	0.998825	0.00110089	122.96	52.706
+	6.34039	2.30261	Tb927.8.7800:mRNA-p1	9	Tb927.8.7800:mRNA-p1	Tb927.8.7800:mRNA-p1	_______MSTPIGSRSRTHSIRRESAASLPQ	Tb927.8.7800	hypothetical protein, conserved	9146	Tb927.8.7800	Tb927.8.7800:mRNA	Tb927_08_v5.1:2,268,037..2,272,735(+)	hypothetical protein, conserved	Tb927.8.7800									SSF49899	Concanavalin A-like lectins/glucanases																	-0.7	Q57U63	S	2	0.99939	0.00883221	63.473	48.799
+	3.76207	2.95618	Tb927.6.4000:mRNA-p1	83	Tb927.6.4000:mRNA-p1	Tb927.6.4000:mRNA-p1	ALLPAFQQALNEMKKSVSIQQDDKFNAFLDL	Tb927.6.4000	small glutamine-rich tetratricopeptide repeat protein, putative	7255	Tb927.6.4000	Tb927.6.4000:mRNA	Tb927_06_v5.1:1,172,480..1,175,206(-)	small glutamine-rich tetratricopeptide repeat protein, putative	Tb927.6.4000	PF00515;PF07093;PF13414	Tetratricopeptide repeat;SGT1 protein;TPR repeat			PS50005;PS50293	TPR repeat profile;TPR repeat region circular profile	SM00028;SM00727	;	SSF48452	TPR-like					GO:0005515	protein binding			GO:0005737, GO:0005829	cytoplasm, cytosol	GO:0051087	chaperone binding					0.59	Q585Z8	S	2	0.99911	5e-11	199.21	168.39
+	1.61034	2.61041	Tb927.9.14430:mRNA-p1	2	Tb927.9.14430:mRNA-p1	Tb927.9.14430:mRNA-p1	______________MSVSSQPNTDGAHRYAR	Tb927.9.14430	Casein kinase II	9560	Tb927.9.14430	Tb927.9.14430:mRNA	Tb927_09_v5.1:2,254,610..2,256,084(-)	Casein kinase II	Tb927.9.14430	PF00069	Protein kinase domain			PS50011	Protein kinase domain profile	SM00220		SSF56112	Protein kinase-like (PK-like)					GO:0005524, GO:0004672, GO:0016772	ATP binding, protein kinase activity, transferase activity, transferring phosphorus-containing groups	GO:0006468	protein phosphorylation	GO:0051286, GO:0036064, GO:0097014, GO:0005737, GO:0005730, GO:0005654	cell tip, ciliary basal body, ciliary plasm, cytoplasm, nucleolus, nucleoplasm	GO:0005524, GO:0004674	ATP binding, protein serine/threonine kinase activity	GO:0006468	protein phosphorylation		2.7.11.1 (Non-specific serine/threonine protein kinase)	0.15	Q38D21	S	2	0.999352	1.25e-06	129.01	108.57
+	3.29445	4.44227	Tb927.3.1620:mRNA-p1	1602	Tb927.3.1620:mRNA-p1	Tb927.3.1620:mRNA-p1	LKRYEESCKSFEHRRSALSASGRVPNSAHAT	Tb927.3.1620	ER-golgi trafficking TRAPP I complex 85 kDa subunit, putative	5418	Tb927.3.1620	Tb927.3.1620:mRNA	Tb927_03_v5.1:423,166..428,105(-)	ER-golgi trafficking TRAPP I complex 85 kDa subunit, putative	Tb927.3.1620	PF12739	ER-Golgi trafficking TRAPP I complex 85 kDa subunit																									0.01	Q57ZE9	S	2	0.999998	0.000821099	100.58	75.459
+	2.15687	2.84272	Tb927.8.3180:mRNA-p1	50	Tb927.8.3180:mRNA-p1	Tb927.8.3180:mRNA-p1	QEREMKLLKVSQRRRSAPAAAALPGDANRST	Tb927.8.3180	Protein of unknown function (DUF3250), putative	8642	Tb927.8.3180	Tb927.8.3180:mRNA	Tb927_08_v5.1:946,020..950,296(+)	Protein of unknown function (DUF3250), putative	Tb927.8.3180	PF11618	First C2 domain of RPGR-interacting protein 1							SSF49562	C2 domain (Calcium/lipid-binding domain, CaLB)					GO:0005515	protein binding			GO:0035869	ciliary transition zone								Q57YZ5	S	2	1	0.000155211	91.518	86.463
+	2.96351	-2.62971	Tb927.10.5880:mRNA-p1	72	Tb927.10.5880:mRNA-p1	Tb927.10.5880:mRNA-p1	DSSYPAASKFSLPDRSAQASVRPSPRIRSYR	Tb927.10.5880	Proteophosphoglycan, putative	2352	Tb927.10.5880	Tb927.10.5880:mRNA	Tb927_10_v5.1:1,470,352..1,474,324(-)	Proteophosphoglycan, putative	Tb927.10.5880																			GO:0030863	cortical cytoskeleton			GO:0010608	posttranscriptional regulation of gene expression			0.53	Q38B16	S	2	1	0.000136976	98.882	85.18
+	4.71166	2.41965	Tb927.10.5910:mRNA-p1	256	Tb927.10.5910:mRNA-p1	Tb927.10.5910:mRNA-p1	RRAGSATPIKRSSVKSCFFEHEVQEQRGLRG	Tb927.10.5910	Basal body protein	2382	Tb927.10.5910	Tb927.10.5910:mRNA	Tb927_10_v5.1:1,480,224..1,482,771(-)	Basal body protein	Tb927.10.5910																			GO:0036064	ciliary basal body								Q38B13	S	3	1	1.56e-13	129.01	117.1
+	2.42851	2.50786	Tb927.10.6580:mRNA-p1	462	Tb927.10.6580:mRNA-p1	Tb927.10.6580:mRNA-p1	SKKGRLAATLEAIRKSFAAQSEKLSPYLTSL	Tb927.10.6580	hypothetical protein	2440	Tb927.10.6580	Tb927.10.6580:mRNA	Tb927_10_v5.1:1,664,565..1,668,561(+)	hypothetical protein	Tb927.10.6580					PS50222	EF-hand calcium-binding domain profile			SSF47473	EF-hand					GO:0005509	calcium ion binding			GO:0097014, GO:0005737	ciliary plasm, cytoplasm								Q38AU8	S	2	1	0.000886547	109.16	76.836
+	4.10064	2.48016	Tb927.10.13800:mRNA-p1	207	Tb927.10.13800:mRNA-p1	Tb927.10.13800:mRNA-p1	APAVPDAEAETRRPKSFAEAIKLGKQVGSNA	Tb927.10.13800	hypothetical protein, conserved	1472	Tb927.10.13800	Tb927.10.13800:mRNA	Tb927_10_v5.1:3,370,127..3,374,065(-)	hypothetical protein, conserved	Tb927.10.13800	PF02136	Nuclear transport factor 2 (NTF2) domain			PS50177	Nuclear transport factor 2 domain profile			SSF54427;SSF54928	NTF2-like;RNA-binding domain, RBD			GO:0005622	intracellular			GO:0006810	transport	GO:0005930	axoneme			GO:0010608	posttranscriptional regulation of gene expression			0.99	Q388L9	S	2	1	0.00236105	95.608	54.726
+	4.09063	2.95784	Tb927.4.2220:mRNA-p1	46	Tb927.4.2220:mRNA-p1	Tb927.4.2220:mRNA-p1	SILGDITAEPLSARRSFNDVSKVREPDGRWC	Tb927.4.2220	TPR-repeat-containing chaperone protein DNAJ, putative	6187	Tb927.4.2220	Tb927.4.2220:mRNA	Tb927_04_v5.1:574,657..578,772(+)	TPR-repeat-containing chaperone protein DNAJ, putative	Tb927.4.2220	PF00226;PF00515;PF13414	DnaJ domain;Tetratricopeptide repeat;TPR repeat			PS50005;PS50076;PS50293	TPR repeat profile;dnaJ domain profile;TPR repeat region circular profile	SM00028;SM00271	;	SSF46565;SSF48452	Chaperone J-domain;TPR-like					GO:0005515	protein binding			GO:0051286, GO:0036064, GO:0020016, GO:0005737	cell tip, ciliary basal body, ciliary pocket, cytoplasm							0.11	Q584G5	S	2	1	0.00205577	120.31	82.494
+	4.75787	2.30495	Tb927.8.4780:mRNA-p1	3480	Tb927.8.4780:mRNA-p1	Tb927.8.4780:mRNA-p1	AAEGASNLVGTGSRKSFNVSPRKSRLSIVDA	Tb927.8.4780	Flagellar Member 3	8827	Tb927.8.4780	Tb927.8.4780:mRNA	Tb927_08_v5.1:1,404,852..1,417,416(-)	Flagellar Member 3	Tb927.8.4780	PF12807;PF13236	Translation initiation factor eIF3 subunit 135;Clustered mitochondria																					GO:0044458	motile cilium assembly			-0.45	Q57UX4	S	2	1	0.000973498	138.63	121.79
+	3.06557	-2.77934	Tb927.10.3670:mRNA-p1	18	Tb927.10.3670:mRNA-p1	Tb927.10.3670:mRNA-p1	EDDILFAQPQVSSSRSGEGYLMDVTTTAITS	Tb927.10.3670	hypothetical protein, conserved	2147	Tb927.10.3670	Tb927.10.3670:mRNA	Tb927_10_v5.1:954,425..956,672(-)	hypothetical protein, conserved	Tb927.10.3670																			GO:0097014, GO:0005737, GO:0031981	ciliary plasm, cytoplasm, nuclear lumen							-0.95	Q38BN2	S	2	1	2.75e-13	146.76	135.33
+	4.93	2.07747	Tb927.11.6560:mRNA-p1	159	Tb927.11.6560:mRNA-p1	Tb927.11.6560:mRNA-p1	TASTSPTRRTTSKRRSGQQTISLRQACATQQ	Tb927.11.6560	Centriole protein POC11, putative	4586	Tb927.11.6560	Tb927.11.6560:mRNA	Tb927_11_v5.1:1,844,074..1,845,707(-)	Centriole protein POC11, putative	Tb927.11.6560																			GO:0036064	ciliary basal body								Q385B3	S	2	1	0.000113061	139.76	102.2
+	5.50639	2.49324	Tb927.9.10770:mRNA-p1	93	Tb927.9.10770:mRNA-p1	Tb927.9.10770:mRNA-p1	HIRIAKIQRDPSKRRSGVTNIIVKKLPPTVD	Tb927.9.10770	polyadenylate-binding protein 2	9336	Tb927.9.10770	Tb927.9.10770:mRNA	Tb927_09_v5.1:1,697,768..1,702,247(-)	polyadenylate-binding protein 2	Tb927.9.10770	PF00076;PF00658	RNA recognition motif. (a.k.a. RRM, RBD, or RNP domain);Poly-adenylate binding protein, unique domain			PS50102;PS51309	Eukaryotic RNA Recognition Motif (RRM) profile;Poly(A)-binding protein C-terminal (PABC) domain profile	SM00360;SM00517	;	SSF54928;SSF63570	RNA-binding domain, RBD;PABC (PABP) domain	TIGR01628	PABP-1234: polyadenylate binding protein, human types 1, 2, 3, 4 family			GO:0003723, GO:0003676	RNA binding, nucleic acid binding			GO:0000932, GO:0005737, GO:0010494, GO:0097165	P-body, cytoplasm, cytoplasmic stress granule, nuclear stress granule	GO:0003723, GO:0008143	RNA binding, poly(A) binding	GO:0006396, GO:0010608	RNA processing, posttranscriptional regulation of gene expression			0.21	Q38DU2	S	2	0.999991	1.18e-05	161.93	106.21
+	2.91398	2.12894	Tb927.10.3820:mRNA-p1	1166	Tb927.10.3820:mRNA-p1	Tb927.10.3820:mRNA-p1	PRDALNGRGRLQSRKSIGPFSGRVRGGLPGS	Tb927.10.3820	hypothetical protein, conserved	2191	Tb927.10.3820	Tb927.10.3820:mRNA	Tb927_10_v5.1:1,004,009..1,011,058(-)	hypothetical protein, conserved	Tb927.10.3820																											-0.41	Q38BL7	S	2	1	0.00231198	82.008	18.582
+	5.41608	5.14457	Tb11.1790.1-p1;Tb927.2.240:mRNA-p1;Tb927.2.1080:mRNA-p1	487;488;488	Tb11.1790.1-p1;Tb927.2.1080:mRNA-p1	Tb927.2.1080:mRNA-p1	KLPANERARRTRTRKSILQHVRDDLLNACRP	Tb927.2.1080	retrotransposon hot spot protein (RHS, pseudogene), putative	244	Tb927.2.1080	Tb927.2.1080:mRNA	Tb927_02_v5.1:178,829..181,713(-)	retrotransposon hot spot protein 5 (RHS5), putative	Tb927.2.1080	PF07999	Retrotransposon hot spot protein									TIGR01631	Trypano_RHS: trypanosome RHS family							GO:0005634	nucleus								Q585G9	S	2	1	0.00620357	76.17	62.051
+	4.67005	4.39774	Tb927.10.840:mRNA-p1	613	Tb927.10.840:mRNA-p1	Tb927.10.840:mRNA-p1	VSESGSGTLGGQVHRSLCVDDSRGEEEMANG	Tb927.10.840	Flagellum attachment zone protein 6	2600	Tb927.10.840	Tb927.10.840:mRNA	Tb927_10_v5.1:217,604..224,393(+)	Flagellum attachment zone protein 6	Tb927.10.840	PF00400	WD domain, G-beta repeat			PS50082;PS50294	Trp-Asp (WD) repeats profile;Trp-Asp (WD) repeats circular profile	SM00320		SSF50978	WD40 repeat-like					GO:0005515	protein binding			GO:0005929, GO:0005856, GO:0043234	cilium, cytoskeleton, protein complex	GO:0005515	protein binding					-1.4	Q38CF6	S	2	1	0.00116289	114.89	90.429
+	5.83622	2.36747	Tb927.11.1360:mRNA-p1	482	Tb927.11.1360:mRNA-p1	Tb927.11.1360:mRNA-p1	TATKLTRTNTSEKRKSLGASYVEPSIERRPL	Tb927.11.1360	zinc-finger of a C2HC-type, putative	3408	Tb927.11.1360	Tb927.11.1360:mRNA	Tb927_11_v5.1:394,312..397,489(+)	zinc-finger of a C2HC-type, putative	Tb927.11.1360	PF13913	zinc-finger of a C2HC-type																	GO:0035869	ciliary transition zone	GO:0008270	zinc ion binding					-0.55	Q387B6	S	2	1	1.54e-19	195.6	155.13
+	2.23751	2.23832	Tb927.9.6920:mRNA-p1	268	Tb927.9.6920:mRNA-p1	Tb927.9.6920:mRNA-p1	ALKVLNRAMSENRSLSAADYDMLRRIEEREE	Tb927.9.6920	hypothetical protein, conserved	9986	Tb927.9.6920	Tb927.9.6920:mRNA	Tb927_09_v5.1:1,130,849..1,132,450(+)	hypothetical protein, conserved	Tb927.9.6920																			GO:0030863	cortical cytoskeleton							0.95	Q38EP6	S	2	0.999997	2.39e-05	115.06	104.42
+	2.89856	2.56472	Tb927.4.4060:mRNA-p1	49	Tb927.4.4060:mRNA-p1	Tb927.4.4060:mRNA-p1	APAFDALQRISSLRRSLSNVVASRALSLDRS	Tb927.4.4060	hypothetical protein, conserved	6391	Tb927.4.4060	Tb927.4.4060:mRNA	Tb927_04_v5.1:1,078,313..1,081,233(-)	hypothetical protein, conserved	Tb927.4.4060									SSF109604	HD-domain/PDEase-like									GO:0036064	ciliary basal body							0.57	Q57Y10	S	2	1	0.000108266	122.46	58.986
+	5.27818	3.41655	Tb927.11.13270:mRNA-p1	139	Tb927.11.13270:mRNA-p1	Tb927.11.13270:mRNA-p1	FEAILSNLRASGTRRSLSVGSTRQSSAGRKL	Tb927.11.13270	hypothetical protein, conserved	3351	Tb927.11.13270	Tb927.11.13270:mRNA	Tb927_11_v5.1:3,559,914..3,561,349(-)	hypothetical protein, conserved	Tb927.11.13270																											-0.31	Q382K9	S	2	1	0.000501182	122.18	39.347
+	3.52115	3.58989	Tb927.11.10650:mRNA-p1	33	Tb927.11.10650:mRNA-p1	Tb927.11.10650:mRNA-p1	KEFISSGGSIVSRARSLVSGDAQFFAVQPKP	Tb927.11.10650	Adaptor protein complex AP-3 subunit beta-3	2937	Tb927.11.10650	Tb927.11.10650:mRNA	Tb927_11_v5.1:2,836,046..2,839,364(+)	Adaptor protein complex AP-3 subunit beta-3	Tb927.11.10650	PF01602	Adaptin N terminal region							SSF48371	ARM repeat			GO:0030117	membrane coat	GO:0005488	binding	GO:0006886, GO:0016192	intracellular protein transport, vesicle-mediated transport	GO:0005794, GO:0005905	Golgi apparatus, clathrin-coated pit			GO:0071470, GO:0006886, GO:0009405	cellular response to osmotic stress, intracellular protein transport, pathogenesis			0.21	Q383L4	S	3	0.999833	9.95e-09	109.19	104.52
+	3.27339	2.17585	Tb927.10.11450:mRNA-p1	154	Tb927.10.11450:mRNA-p1	Tb927.10.11450:mRNA-p1	RKKSGKRKKRRSSCRSMGEASVRSNGTPAEG	Tb927.10.11450	TFIIF-stimulated CTD phosphatase, putative	1240	Tb927.10.11450	Tb927.10.11450:mRNA	Tb927_10_v5.1:2,793,889..2,796,375(+)	TFIIF-stimulated CTD phosphatase, putative	Tb927.10.11450	PF03031	NLI interacting factor-like phosphatase			PS50969	FCP1 homology domain profile	SM00577		SSF56784	HAD-like					GO:0005515	protein binding			GO:0005737	cytoplasm								Q389J5	S	2	0.999993	0.00355447	65.278	46.321
+	5.45712	2.72731	Tb927.7.1420:mRNA-p1	1068	Tb927.7.1420:mRNA-p1	Tb927.7.1420:mRNA-p1	VTVLSEFGKRQGKRKSNHDMPDNPVELSDIR	Tb927.7.1420	hypothetical protein, conserved	7417	Tb927.7.1420	Tb927.7.1420:mRNA	Tb927_07_v5.1:359,587..365,779(+)	hypothetical protein, conserved	Tb927.7.1420									SSF48403	Ankyrin repeat																	-0.92	Q57WQ8	S	3	1	1.39e-47	237.52	228.04
+	4.32645	2.31715	Tb927.9.4450:mRNA-p1	117	Tb927.9.4450:mRNA-p1	Tb927.9.4450:mRNA-p1	SSTFHRSLDAPEVVKSPALTVRRRKIVAGSN	Tb927.9.4450	hypothetical protein	9879	Tb927.9.4450	Tb927.9.4450:mRNA	Tb927_09_v5.1:829,926..831,931(+)	hypothetical protein	Tb927.9.4450																			GO:0005737	cytoplasm							-0.02	Q38F96	S	2	0.999999	0.00325622	84.083	19.815
+	3.82428	-4.57064	Tb927.5.1950:mRNA-p1	216	Tb927.5.1950:mRNA-p1	Tb927.5.1950:mRNA-p1	SLEDELVHSSVRSSRSPLCTDSSRCSSSLFV	Tb927.5.1950	hypothetical protein, conserved	6651	Tb927.5.1950	Tb927.5.1950:mRNA	Tb927_05_v5.1:658,717..662,483(+)	hypothetical protein, conserved	Tb927.5.1950																												Q57ZR4	S	2	0.999997	0.00309467	69.864	61.732
+	5.53179	5.06786	Tb927.11.10560:mRNA-p1	79	Tb927.11.10560:mRNA-p1	Tb927.11.10560:mRNA-p1	KLVMSENGFKVKSRDSIDSLERGVRAVQSAL	Tb927.11.10560	eukaryotic translation initiation factor 4 gamma 4	2922	Tb927.11.10560	Tb927.11.10560:mRNA	Tb927_11_v5.1:2,811,707..2,816,151(+)	eukaryotic translation initiation factor 4 gamma 4	Tb927.11.10560	PF02854	MIF4G domain					SM00543		SSF48371;SSF81995	ARM repeat;beta-sandwich domain of Sec23/24					GO:0003723, GO:0005488, GO:0005515	RNA binding, binding, protein binding			GO:0005737, GO:0010494, GO:0005829	cytoplasm, cytoplasmic stress granule, cytosol	GO:0003723, GO:0003676	RNA binding, nucleic acid binding	GO:0016070, GO:0010608, GO:0006412	RNA metabolic process, posttranscriptional regulation of gene expression, translation			1.04	Q383M3	S	2	0.999996	1.67e-05	157.35	117.56
+	2.83218	2.04554	Tb927.11.14300:mRNA-p1	540	Tb927.11.14300:mRNA-p1	Tb927.11.14300:mRNA-p1	AAKEKRTAARQRQRRSTVLGESHKSSDEVTE	Tb927.11.14300	Dynein intermediate chain, axonemal	3483	Tb927.11.14300	Tb927.11.14300:mRNA	Tb927_11_v5.1:3,803,540..3,805,591(+)	Dynein intermediate chain, axonemal	Tb927.11.14300	PF00400	WD domain, G-beta repeat			PS50082;PS50294	Trp-Asp (WD) repeats profile;Trp-Asp (WD) repeats circular profile	SM00320		SSF50978	WD40 repeat-like					GO:0005515	protein binding			GO:0005930, GO:0030286	axoneme, dynein complex	GO:0003777, GO:0003774	microtubule motor activity, motor activity					-0.58	Q382A7	S	2	1	5e-08	166.52	132.78
+	2.65408	2.92896	Tb927.7.5240:mRNA-p1	294	Tb927.7.5240:mRNA-p1	Tb927.7.5240:mRNA-p1	CPPVLTPCPSHNMRRSVADASTMTEGVSREA	Tb927.7.5240	hypothetical protein, conserved	7897	Tb927.7.5240	Tb927.7.5240:mRNA	Tb927_07_v5.1:1,385,878..1,389,329(+)	hypothetical protein, conserved	Tb927.7.5240																											0.8	Q57ZG5	S	2	1	2.01e-07	135.09	119.29
+	4.49333	2.36124	Tb927.4.4570:mRNA-p1	351	Tb927.4.4570:mRNA-p1	Tb927.4.4570:mRNA-p1	PEALPRERGRAMRHRSVAPEENFNRFFSLPP	Tb927.4.4570	hypothetical protein, conserved	6451	Tb927.4.4570	Tb927.4.4570:mRNA	Tb927_04_v5.1:1,258,606..1,263,089(-)	hypothetical protein, conserved	Tb927.4.4570																			GO:0005737	cytoplasm			GO:0010608	posttranscriptional regulation of gene expression			0.06	Q583E2	S	2	1	1.72e-08	138.05	110.79
+	8.0059	4.34676	Tb927.7.5300:mRNA-p1	149	Tb927.7.5300:mRNA-p1	Tb927.7.5300:mRNA-p1	VAPTSYKATASEQRKSVDDDLPSFLRDDAGA	Tb927.7.5300	C2 domain/Ankyrin repeats (3 copies), putative	7915	Tb927.7.5300	Tb927.7.5300:mRNA	Tb927_07_v5.1:1,406,536..1,409,443(+)	C2 domainkyrin repeats (3 copies), putative	Tb927.7.5300	PF00168;PF12796	C2 domain;Ankyrin repeats (3 copies)			PS50004;PS50088;PS50297	C2 domain profile;Ankyrin repeat profile;Ankyrin repeat region circular profile	SM00239;SM00248	;	SSF48403;SSF49562	Ankyrin repeat;C2 domain (Calcium/lipid-binding domain, CaLB)					GO:0005515	protein binding												Q57ZF9	S	2	1	1.67e-14	179.93	146.34
+	2.2354	2.19562	Tb927.10.5880:mRNA-p1	209	Tb927.10.5880:mRNA-p1	Tb927.10.5880:mRNA-p1	DQATPPEQPVLHRARSVFVDRPLNGTEDAAV	Tb927.10.5880	Proteophosphoglycan, putative	2358	Tb927.10.5880	Tb927.10.5880:mRNA	Tb927_10_v5.1:1,470,352..1,474,324(-)	Proteophosphoglycan, putative	Tb927.10.5880																			GO:0030863	cortical cytoskeleton			GO:0010608	posttranscriptional regulation of gene expression			0.53	Q38B16	S	3	1	6.9e-18	158.67	146.22
+	4.8014	2.24297	Tb927.11.2040:mRNA-p1	598	Tb927.11.2040:mRNA-p1	Tb927.11.2040:mRNA-p1	PGTPGDEGIIGKRKKSVIATPSRVGKDEVKE	Tb927.11.2040	STE/STE11 serine/threonine-protein kinase, putative	3982	Tb927.11.2040	Tb927.11.2040:mRNA	Tb927_11_v5.1:588,156..590,646(+)	STE/STE11 serine/threonine-protein kinase, putative	Tb927.11.2040	PF00069	Protein kinase domain			PS50011	Protein kinase domain profile	SM00220		SSF56112	Protein kinase-like (PK-like)					GO:0005524, GO:0004672, GO:0016772	ATP binding, protein kinase activity, transferase activity, transferring phosphorus-containing groups	GO:0006468	protein phosphorylation			GO:0004674	protein serine/threonine kinase activity	GO:0006468	protein phosphorylation	2.7.1.- (Phosphotransferases with an alcohol group as acceptor.)	2.7.1.- (Phosphotransferases with an alcohol group as acceptor.)		Q386V5	S	2	1	0.00158104	83.862	51.542
+	4.29185	2.25128	Tb927.10.10140:mRNA-p1	314	Tb927.10.10140:mRNA-p1	Tb927.10.10140:mRNA-p1	KNNRIKAAEDEKKRKSVLQVSSFAQAASSVK	Tb927.10.10140	paraflagellar rod component, putative	1179	Tb927.10.10140	Tb927.10.10140:mRNA	Tb927_10_v5.1:2,496,968..2,498,264(+)	paraflagellar rod component, putative	Tb927.10.10140	PF08538	Protein of unknown function (DUF1749)							SSF53474	alpha/beta-Hydrolases																	-0.72	Q389W3	S	2	1	8.29e-15	158.46	148.12
+	3.85041	2.21359	Tb927.11.16640:mRNA-p1	470	Tb927.11.16640:mRNA-p1	Tb927.11.16640:mRNA-p1	QQRPGSATRPARRKRSVPKPPEGKEGSSGGT	Tb927.11.16640	Uncharacterised protein family UPF0564, putative	3848	Tb927.11.16640	Tb927.11.16640:mRNA	Tb927_11_v5.1:4,418,692..4,421,079(-)	Uncharacterised protein family UPF0564, putative	Tb927.11.16640	PF10595	Uncharacterised protein family UPF0564																	GO:0035869	ciliary transition zone								Q381C2	S	2	1	0.00979545	74.237	66.203
+	5.3683	2.11674	Tb927.3.4970:mRNA-p1	100	Tb927.3.4970:mRNA-p1	Tb927.3.4970:mRNA-p1	DQVNNLRQQTSKMRKSVPTLQLPASVGGSAK	Tb927.3.4970	hypothetical protein, conserved	5877	Tb927.3.4970	Tb927.3.4970:mRNA	Tb927_03_v5.1:1,395,259..1,398,792(+)	hypothetical protein, conserved	Tb927.3.4970																			GO:0005930	axoneme							-0.03	Q582N9	S	2	0.999973	1.08e-07	132.81	124.69
+	4.17414	2.45121	Tb927.10.12640:mRNA-p1	273	Tb927.10.12640:mRNA-p1	Tb927.10.12640:mRNA-p1	ASTDGLSKRMGTRNRSVVNNESETVLHRRVG	Tb927.10.12640	chaperone protein DnaJ, putative	1333	Tb927.10.12640	Tb927.10.12640:mRNA	Tb927_10_v5.1:3,062,547..3,065,671(-)	chaperone protein DnaJ, putative	Tb927.10.12640	PF00226	DnaJ domain			PS50076	dnaJ domain profile	SM00271		SSF46565	Chaperone J-domain											GO:0051082	unfolded protein binding	GO:0006457	protein folding			0.46	Q388X9	S	2	1	1.09e-12	160.81	114.81
+	3.63821	4.08414	Tb927.9.11050:mRNA-p1	89	Tb927.9.11050:mRNA-p1	Tb927.9.11050:mRNA-p1	TNSERFAPPSRSWRGSRDQEAFEEGYKYELE	Tb927.9.11050	4E-interacting protein, putative	9377	Tb927.9.11050	Tb927.9.11050:mRNA	Tb927_09_v5.1:1,739,704..1,744,915(-)	4E-interacting protein, putative	Tb927.9.11050																			GO:0005737	cytoplasm	GO:0003729, GO:0045182	mRNA binding, translation regulator activity	GO:0010608, GO:0006417	posttranscriptional regulation of gene expression, regulation of translation			-0.2	Q38DR9	S	3	1	1.04e-08	146.3	132.02
+	4.14163	2.84893	Tb927.9.11050:mRNA-p1	85	Tb927.9.11050:mRNA-p1	Tb927.9.11050:mRNA-p1	SKRATNSERFAPPSRSWRGSRDQEAFEEGYK	Tb927.9.11050	4E-interacting protein, putative	9379	Tb927.9.11050	Tb927.9.11050:mRNA	Tb927_09_v5.1:1,739,704..1,744,915(-)	4E-interacting protein, putative	Tb927.9.11050																			GO:0005737	cytoplasm	GO:0003729, GO:0045182	mRNA binding, translation regulator activity	GO:0010608, GO:0006417	posttranscriptional regulation of gene expression, regulation of translation			-0.2	Q38DR9	S	3	1	7.98e-07	117.38	100.79
+	5.04976	3.43707	Tb927.11.4610:mRNA-p1;Tb11.v5.0587.1-p1	218;218	Tb927.11.4610:mRNA-p1	Tb927.11.4610:mRNA-p1	RTTVRGEGIDPEKAKSYVAPYFEKSEDETAL	Tb927.11.4610	protein kinase A regulatory subunit	592	Tb927.11.4610	Tb927.11.4610:mRNA	Tb927_11_v5.1:1,326,632..1,328,621(+)	protein kinase A regulatory subunit	Tb927.11.4610	PF00027	Cyclic nucleotide-binding domain			PS50042;PS51257	cAMP/cGMP binding motif profile;Prokaryotic membrane lipoprotein lipid attachment site profile	SM00100		SSF51206;SSF52047	cAMP-binding domain-like;RNI-like									GO:0005952, GO:0005929	cAMP-dependent protein kinase complex, cilium	GO:0008603	cAMP-dependent protein kinase regulator activity	GO:0060294, GO:0035556, GO:0044145, GO:0006468, GO:0052106	cilium movement involved in cell motility, intracellular signal transduction, modulation of development of symbiont involved in interaction with host, protein phosphorylation, quorum sensing involved in interaction with host			-1.78	Q385V6	S	2	0.999971	0.000168618	107.09	91.751
+	4.27969	2.42284	Tb927.7.7070:mRNA-p1;Tb11.v5.0612.1-p1	140;140	Tb927.7.7070:mRNA-p1	Tb927.7.7070:mRNA-p1	QPLRSAGANDRNSTSSINAISGARSYGIFSP	Tb927.7.7070	MYND finger, putative	600	Tb927.7.7070	Tb927.7.7070:mRNA	Tb927_07_v5.1:2,019,742..2,021,945(-)	MYND finger, putative	Tb927.7.7070	PF01753	MYND finger			PS50865	Zinc finger MYND-type profile			SSF144232	HIT/MYND zinc finger-like									GO:0097014, GO:0005737, GO:0031981	ciliary plasm, cytoplasm, nuclear lumen							-1.07	Q57XS7	S	3	0.950576	1.32e-08	108.02	98.943
+	3.15293	2.24391	Tb927.7.7070:mRNA-p1;Tb11.v5.0612.1-p1	137;137	Tb927.7.7070:mRNA-p1	Tb927.7.7070:mRNA-p1	ESVQPLRSAGANDRNSTSSINAISGARSYGI	Tb927.7.7070	MYND finger, putative	598	Tb927.7.7070	Tb927.7.7070:mRNA	Tb927_07_v5.1:2,019,742..2,021,945(-)	MYND finger, putative	Tb927.7.7070	PF01753	MYND finger			PS50865	Zinc finger MYND-type profile			SSF144232	HIT/MYND zinc finger-like									GO:0097014, GO:0005737, GO:0031981	ciliary plasm, cytoplasm, nuclear lumen							-1.07	Q57XS7	S	2	0.989076	1.92e-13	148.1	124.81
+	1.20679	2.86906	Tb927.11.15120:mRNA-p1	188	Tb927.11.15120:mRNA-p1	Tb927.11.15120:mRNA-p1	DDSNAGSDSKPTTRPSAETGQTRGAAYAMAD	Tb927.11.15120	hypothetical protein, conserved	3623	Tb927.11.15120	Tb927.11.15120:mRNA	Tb927_11_v5.1:4,021,104..4,023,366(-)	hypothetical protein, conserved	Tb927.11.15120																											0.02	Q381S3	S	3	0.887096	1.12e-43	203.96	173.26
+	3.6974	4.75024	Tb927.11.8250:mRNA-p1	147	Tb927.11.8250:mRNA-p1	Tb927.11.8250:mRNA-p1	GNRSAMAATDGGAPSSTRTSVVGNASRQQFR	Tb927.11.8250	hypothetical protein, conserved	4722	Tb927.11.8250	Tb927.11.8250:mRNA	Tb927_11_v5.1:2,320,024..2,320,657(+)	hypothetical protein, conserved	Tb927.11.8250																			GO:0020022	acidocalcisome							-0.28	Q384J4	S	3	0.910234	7.19e-23	172.52	159.12
+	3.62002	3.20773	Tb927.11.8250:mRNA-p1	151	Tb927.11.8250:mRNA-p1	Tb927.11.8250:mRNA-p1	AMAATDGGAPSSTRTSVVGNASRQQFRHSRQ	Tb927.11.8250	hypothetical protein, conserved	4723	Tb927.11.8250	Tb927.11.8250:mRNA	Tb927_11_v5.1:2,320,024..2,320,657(+)	hypothetical protein, conserved	Tb927.11.8250																			GO:0020022	acidocalcisome							-0.28	Q384J4	S	2	0.910312	3.69e-15	132.96	126.44
+	3.73957	2.58562	Tb927.11.14270:mRNA-p1	307	Tb927.11.14270:mRNA-p1	Tb927.11.14270:mRNA-p1	NTLLARGRGNNSRSASLYEVGRTNRSLDLKE	Tb927.11.14270	STE group serine/threonine-protein kinase, putative	3475	Tb927.11.14270	Tb927.11.14270:mRNA	Tb927_11_v5.1:3,797,468..3,800,236(+)	STE group serine/threonine-protein kinase, putative	Tb927.11.14270	PF00069	Protein kinase domain			PS50011	Protein kinase domain profile	SM00220		SSF56112	Protein kinase-like (PK-like)					GO:0005524, GO:0004672, GO:0016772	ATP binding, protein kinase activity, transferase activity, transferring phosphorus-containing groups	GO:0006468	protein phosphorylation	GO:0005737	cytoplasm	GO:0005524, GO:0004674	ATP binding, protein serine/threonine kinase activity	GO:0006468	protein phosphorylation	2.7.1.- (Phosphotransferases with an alcohol group as acceptor.)	2.7.1.37 (2.7.11.12, 2.7.11.13, 2.7.11.21, 2.7.11.22, 2.7.11.24, 2.7.11.25,2.7.11.30 and 2.7.12.1)		Q382B0	S	2	0.999812	0.000147259	134.2	117.67
+	2.29262	2.62112	Tb927.4.3910:mRNA-p1	94	Tb927.4.3910:mRNA-p1	Tb927.4.3910:mRNA-p1	LSRDIQQLNARCRSDSMPNINKTPLRPQHLL	Tb927.4.3910	Kinesin-13 4a, putative	6375	Tb927.4.3910	Tb927.4.3910:mRNA	Tb927_04_v5.1:1,030,060..1,032,580(-)	Kinesin-13 4a, putative	Tb927.4.3910	PF00225	Kinesin motor domain			PS50067	Kinesin motor domain profile	SM00129		SSF52540	P-loop containing nucleoside triphosphate hydrolases					GO:0005524, GO:0008017, GO:0003777	ATP binding, microtubule binding, microtubule motor activity	GO:0007018	microtubule-based movement	GO:0051286, GO:0097542, GO:0005929, GO:0005737, GO:0005875	cell tip, ciliary tip, cilium, cytoplasm, microtubule associated complex	GO:0005524, GO:0003774	ATP binding, motor activity						Q57XZ5	S	2	0.999974	0.000165261	105.2	80.738
+	3.90432	3.78431	Tb927.5.1880:mRNA-p1	96	Tb927.5.1880:mRNA-p1	Tb927.5.1880:mRNA-p1	PLVTTRRSIRSFHRPTRFVPVPTKHFIRYNS	Tb927.5.1880	inhibitor of serine peptidase (ISP), putative	11684	Tb927.5.1880	Tb927.5.1880:mRNA	Tb927_05_v5.1:640,469..641,400(+)	inhibitor of serine peptidase (ISP), putative	Tb927.5.1880	PF03974	Ecotin	PIRSF006865	Ecotin					SSF49772	Ecotin, trypsin inhibitor													GO:0042784, GO:0052190	active evasion of host immune response via regulation of host complement system, modulation by symbiont of host phagocytosis			-0.43	D6XGC6,Q57ZQ7	T	3	0.999889	0.0313917	50.372	23.93
+	4.24653	1.954	Tb927.7.3710:mRNA-p1	413	Tb927.7.3710:mRNA-p1	Tb927.7.3710:mRNA-p1	FLQDLAGKVTGSRSGSSGDIRGNVGIDGDVS	Tb927.7.3710	hypothetical protein, conserved	7750	Tb927.7.3710	Tb927.7.3710:mRNA	Tb927_07_v5.1:965,948..967,982(-)	hypothetical protein, conserved	Tb927.7.3710																												Q57WI6	S	2	0.997738	0.00100961	108.47	69.716
+	2.85746	-3.04928	Tb927.11.10660:mRNA-p1;Tb11.v5.0378.1-p1	1791;578	Tb927.11.10660:mRNA-p1	Tb927.11.10660:mRNA-p1	ASAATAVQSTLDGNASPERVSPKESSICSGD	Tb927.11.10660	Basal body protein	2943	Tb927.11.10660	Tb927.11.10660:mRNA	Tb927_11_v5.1:2,839,475..2,856,547(+)	Basal body protein	Tb927.11.10660																			GO:0036064, GO:0035869, GO:0005737	ciliary basal body, ciliary transition zone, cytoplasm							-0.17	Q383L3	S	2	0.999978	1.24e-18	164.39	142.92
+	3.71629	1.93114	Tb927.7.7100:mRNA-p1	1061	Tb927.7.7100:mRNA-p1	Tb927.7.7100:mRNA-p1	TASATNGKPSGGRSLSTTSLLAKSRGSSERK	Tb927.7.7100	hypothetical protein	8194	Tb927.7.7100	Tb927.7.7100:mRNA	Tb927_07_v5.1:2,025,603..2,032,468(-)	hypothetical protein	Tb927.7.7100																											-1.52	Q57XT0	S	2	0.999207	3.49e-05	125.84	94.95
+	1.46063	-2.73573	Tb927.7.1420:mRNA-p1	1080	Tb927.7.1420:mRNA-p1	Tb927.7.1420:mRNA-p1	KRKSNHDMPDNPVELSDIRSQRRDSVPGGER	Tb927.7.1420	hypothetical protein, conserved	7418	Tb927.7.1420	Tb927.7.1420:mRNA	Tb927_07_v5.1:359,587..365,779(+)	hypothetical protein, conserved	Tb927.7.1420									SSF48403	Ankyrin repeat																	-0.92	Q57WQ8	S	3	1	5.39e-10	91.276	83.045
+	1.82878	-2.49448	Tb927.11.15120:mRNA-p1	575	Tb927.11.15120:mRNA-p1	Tb927.11.15120:mRNA-p1	RSNTTSQLLSDETPQSAARNNSQPRKRGSVD	Tb927.11.15120	hypothetical protein, conserved	3620	Tb927.11.15120	Tb927.11.15120:mRNA	Tb927_11_v5.1:4,021,104..4,023,366(-)	hypothetical protein, conserved	Tb927.11.15120																											0.02	Q381S3	S	2	0.980189	1.68e-30	202.66	184.43
+	1.77822	3.19652	Tb927.11.14800:mRNA-p1	53	Tb927.11.14800:mRNA-p1	Tb927.11.14800:mRNA-p1	VPGRSPEVYQQDERNSIVSHAADEELPRKRQ	Tb927.11.14800	hypothetical protein, conserved	3547	Tb927.11.14800	Tb927.11.14800:mRNA	Tb927_11_v5.1:3,934,446..3,936,083(-)	hypothetical protein, conserved	Tb927.11.14800																			GO:0036064, GO:0020023	ciliary basal body, kinetoplast			GO:0010608	posttranscriptional regulation of gene expression				Q381V5	S	3	1	2.13e-48	221.96	217.96
+	2.08185	3.17234	Tb927.11.14800:mRNA-p1	56	Tb927.11.14800:mRNA-p1	Tb927.11.14800:mRNA-p1	RSPEVYQQDERNSIVSHAADEELPRKRQTSI	Tb927.11.14800	hypothetical protein, conserved	3548	Tb927.11.14800	Tb927.11.14800:mRNA	Tb927_11_v5.1:3,934,446..3,936,083(-)	hypothetical protein, conserved	Tb927.11.14800																			GO:0036064, GO:0020023	ciliary basal body, kinetoplast			GO:0010608	posttranscriptional regulation of gene expression				Q381V5	S	3	1	2.13e-48	221.96	217.96
+	2.24463	-2.49806	Tb927.8.1590:mRNA-p1	1470	Tb927.8.1590:mRNA-p1	Tb927.8.1590:mRNA-p1	DVEAVGDDRSPLTLGSPPRPDSHHPNRSEED	Tb927.8.1590	ubiquitin-protein ligase, putative	8483	Tb927.8.1590	Tb927.8.1590:mRNA	Tb927_08_v5.1:516,038..530,691(+)	ubiquitin-protein ligase, putative	Tb927.8.1590	PF00632;PF14377	HECT-domain (ubiquitin-transferase);Domain of unknown function (DUF4414)			PS50237	HECT domain profile	SM00119		SSF56204;SSF57903	Hect, E3 ligase catalytic domain;FYVE/PHD zinc finger					GO:0004842	ubiquitin-protein transferase activity			GO:0005622, GO:0005739	intracellular, mitochondrion	GO:0003723, GO:0004842	RNA binding, ubiquitin-protein transferase activity			6.3.2.- (Acid--amino-acid ligases (peptide synthases).)	6.3.2.- (Acid--amino-acid ligases (peptide synthases).)	0.29	Q580G4	S	4	0.999726	1.06e-15	157.85	137.02
+	5.97597	1.95098	Tb927.9.2630:mRNA-p1	988	Tb927.9.2630:mRNA-p1	Tb927.9.2630:mRNA-p1	AKKKRTIPNRVGRSSSTLQRKLKFRNKRNII	Tb927.9.2630	hypothetical protein, conserved	9767	Tb927.9.2630	Tb927.9.2630:mRNA	Tb927_09_v5.1:581,191..587,353(-)	hypothetical protein, conserved	Tb927.9.2630									SSF52047	RNI-like																		Q38FQ7	S	2	0.926902	0.00550961	77.732	16.571
+	4.4236	2.8755	Tb927.10.800:mRNA-p1	35	Tb927.10.800:mRNA-p1	Tb927.10.800:mRNA-p1	VPIEPDHTNRQSRSTSCSVRRNGSISSLTAR	Tb927.10.800	hypothetical protein, conserved	2534	Tb927.10.800	Tb927.10.800:mRNA	Tb927_10_v5.1:206,137..208,708(+)	hypothetical protein, conserved	Tb927.10.800									SSF51316	Mss4-like									GO:0005929, GO:0005737	cilium, cytoplasm							-0.12	Q38CG0	S	2	0.906505	0.00735709	73.573	44.156
+	7.65975	1.84405	Tb927.10.12660:mRNA-p1	268	Tb927.10.12660:mRNA-p1	Tb927.10.12660:mRNA-p1	TLSRRAPGSSRNRSTSNYGQKNGAFKQPSNG	Tb927.10.12660	pumilio/PUF RNA binding protein 2	1339	Tb927.10.12660	Tb927.10.12660:mRNA	Tb927_10_v5.1:3,073,130..3,076,108(-)	pumilio/PUF RNA binding protein 2	Tb927.10.12660	PF00806	Pumilio-family RNA binding repeat			PS50302;PS50303	Pumilio RNA-binding repeat profile;Pumilio homology domain (PUM-HD) profile	SM00025		SSF48371	ARM repeat					GO:0003723, GO:0005488	RNA binding, binding			GO:0005737	cytoplasm	GO:0003723, GO:0003729	RNA binding, mRNA binding	GO:0016071, GO:0010608	mRNA metabolic process, posttranscriptional regulation of gene expression			-0.5	Q388X7	S	2	0.999165	0.0015476	81.525	67.75
+	1.54062	-2.624	Tb927.11.14300:mRNA-p1	550	Tb927.11.14300:mRNA-p1	Tb927.11.14300:mRNA-p1	QRQRRSTVLGESHKSSDEVTEQLEKVTEEYQ	Tb927.11.14300	Dynein intermediate chain, axonemal	3486	Tb927.11.14300	Tb927.11.14300:mRNA	Tb927_11_v5.1:3,803,540..3,805,591(+)	Dynein intermediate chain, axonemal	Tb927.11.14300	PF00400	WD domain, G-beta repeat			PS50082;PS50294	Trp-Asp (WD) repeats profile;Trp-Asp (WD) repeats circular profile	SM00320		SSF50978	WD40 repeat-like					GO:0005515	protein binding			GO:0005930, GO:0030286	axoneme, dynein complex	GO:0003777, GO:0003774	microtubule motor activity, motor activity					-0.58	Q382A7	S	3	0.987584	1.78e-09	117.03	107.47
+	3.95551	-2.79143	Tb927.8.3550:mRNA-p1	193	Tb927.8.3550:mRNA-p1	Tb927.8.3550:mRNA-p1	DFGLSRSVTIPHHDLTDYVITRWYRPPELLL	Tb927.8.3550	mitogen-activated protein kinase 3, putative	12115	Tb927.8.3550	Tb927.8.3550:mRNA	Tb927_08_v5.1:1,063,078..1,067,745(-)	mitogen-activated protein kinase 3, putative	Tb927.8.3550	PF00069	Protein kinase domain			PS50011	Protein kinase domain profile	SM00220		SSF56112	Protein kinase-like (PK-like)					GO:0005524, GO:0004672, GO:0016772	ATP binding, protein kinase activity, transferase activity, transferring phosphorus-containing groups	GO:0006468	protein phosphorylation			GO:0005524, GO:0004674	ATP binding, protein serine/threonine kinase activity			2.7.1.- (Phosphotransferases with an alcohol group as acceptor.);2.7.11.24 (Mitogen-activated protein kinase)	2.7.11.24 (Mitogen-activated protein kinase)	-2	Q580X5	T	3	0.999938	6.86e-15	161.47	156.53
+	3.26468	2.52623	Tb927.10.6240:mRNA-p1	290	Tb927.10.6240:mRNA-p1	Tb927.10.6240:mRNA-p1	GGTTSPSAVVVKRTPSLVGVAVASRRNSAAR	Tb927.10.6240	ras-like small GTPase, putative	2408	Tb927.10.6240	Tb927.10.6240:mRNA	Tb927_10_v5.1:1,583,583..1,584,802(-)	ras-like small GTPase, putative	Tb927.10.6240	PF00071	Ras family			PS51257;PS51421	Prokaryotic membrane lipoprotein lipid attachment site profile;small GTPase Ras family profile	SM00173;SM00174;SM00175	;;	SSF52540	P-loop containing nucleoside triphosphate hydrolases	TIGR00231	small_GTP: small GTP-binding protein domain	GO:0005622, GO:0016020	intracellular, membrane	GO:0005525	GTP binding	GO:0006184, GO:0015031, GO:0007165, GO:0007264	obsolete GTP catabolic process, protein transport, signal transduction, small GTPase mediated signal transduction	GO:0005737	cytoplasm	GO:0003924	GTPase activity						Q38AY2	S	2	0.99909	0.000562072	78.78	67.741
+	3.14444	2.5147	Tb927.10.6240:mRNA-p1	298	Tb927.10.6240:mRNA-p1	Tb927.10.6240:mRNA-p1	VVVKRTPSLVGVAVASRRNSAARRNTVDAVR	Tb927.10.6240	ras-like small GTPase, putative	2409	Tb927.10.6240	Tb927.10.6240:mRNA	Tb927_10_v5.1:1,583,583..1,584,802(-)	ras-like small GTPase, putative	Tb927.10.6240	PF00071	Ras family			PS51257;PS51421	Prokaryotic membrane lipoprotein lipid attachment site profile;small GTPase Ras family profile	SM00173;SM00174;SM00175	;;	SSF52540	P-loop containing nucleoside triphosphate hydrolases	TIGR00231	small_GTP: small GTP-binding protein domain	GO:0005622, GO:0016020	intracellular, membrane	GO:0005525	GTP binding	GO:0006184, GO:0015031, GO:0007165, GO:0007264	obsolete GTP catabolic process, protein transport, signal transduction, small GTPase mediated signal transduction	GO:0005737	cytoplasm	GO:0003924	GTPase activity						Q38AY2	S	2	1	0.000562072	78.78	67.741
+	3.46231	-1.99816	Tb927.11.10200:mRNA-p1	73	Tb927.11.10200:mRNA-p1	Tb927.11.10200:mRNA-p1	KRSESSKKSAGKKTSSAPSLLPQIKVKSAKQ	Tb927.11.10200	hypothetical protein, conserved	2836	Tb927.11.10200	Tb927.11.10200:mRNA	Tb927_11_v5.1:2,728,613..2,730,841(+)	hypothetical protein, conserved	Tb927.11.10200																											-0.39	Q383Q9	S	2	0.998477	0.000457528	89.507	79.362
+	5.4952	1.83533	Tb927.2.2580:mRNA-p1	739	Tb927.2.2580:mRNA-p1	Tb927.2.2580:mRNA-p1	KRTPRSTTLSYHRTTSVVASLLQKLMVQDSG	Tb927.2.2580	hypothetical protein, conserved	5005	Tb927.2.2580	Tb927.2.2580:mRNA	Tb927_02_v5.1:506,021..510,672(-)	hypothetical protein, conserved	Tb927.2.2580																												Q587H9	S	2	0.998672	0.000420404	89.231	69.024
+	3.16284	2.47528	Tb927.6.3090:mRNA-p1	863	Tb927.6.3090:mRNA-p1	Tb927.6.3090:mRNA-p1	RERDENERLRTNSVTTNATEVKPTSHPRHAH	Tb927.6.3090	microtubule associated protein xmap215	11789	Tb927.6.3090	Tb927.6.3090:mRNA	Tb927_06_v5.1:911,611..917,687(+)	microtubule associated protein xmap215	Tb927.6.3090	PF12348	CLASP N terminal			PS50077	HEAT repeat profile			SSF48371	ARM repeat					GO:0005488	binding			GO:1903754, GO:0035371, GO:1990498	cortical microtubule plus-end, microtubule plus-end, mitotic spindle microtubule							0.34	Q583M5	T	3	0.988817	1.64e-08	132.65	125.06
+	2.13345	2.30959	Tb927.9.3680:mRNA-p1	750	Tb927.9.3680:mRNA-p1	Tb927.9.3680:mRNA-p1	ASRLTSAATKGRTRNSTVSLATEQRLSARTK	Tb927.9.3680	hypothetical protein, conserved	9828	Tb927.9.3680	Tb927.9.3680:mRNA	Tb927_09_v5.1:735,320..747,457(+)	hypothetical protein, conserved	Tb927.9.3680																			GO:0097542	ciliary tip								Q38FG4	S	2	0.878191	0.00276752	59.574	42.707
+	2.67021	2.39024	Tb927.9.3680:mRNA-p1	753	Tb927.9.3680:mRNA-p1	Tb927.9.3680:mRNA-p1	LTSAATKGRTRNSTVSLATEQRLSARTKRRA	Tb927.9.3680	hypothetical protein, conserved	9829	Tb927.9.3680	Tb927.9.3680:mRNA	Tb927_09_v5.1:735,320..747,457(+)	hypothetical protein, conserved	Tb927.9.3680																			GO:0097542	ciliary tip								Q38FG4	S	2	0.862707	0.00276752	59.574	42.707
+	3.824	2.08487	Tb927.6.3020:mRNA-p1	173	Tb927.6.3020:mRNA-p1	Tb927.6.3020:mRNA-p1	STPVPQGANHSSTRTSQTLGRIPSANSHTML	Tb927.6.3020	hypothetical protein, conserved	7118	Tb927.6.3020	Tb927.6.3020:mRNA	Tb927_06_v5.1:898,847..899,910(+)	hypothetical protein, conserved	Tb927.6.3020																											-1.19	Q583N2	S	2	0.975826	0.00955471	68.625	41.322
+	3.0651	2.56506	Tb927.11.11880:mRNA-p1	1134	Tb927.11.11880:mRNA-p1	Tb927.11.11880:mRNA-p1	LSACGPEALVAGGRTSLDTGSFVTPLRNTGT	Tb927.11.11880	conserved protein	3109	Tb927.11.11880	Tb927.11.11880:mRNA	Tb927_11_v5.1:3,183,083..3,187,834(+)	conserved protein	Tb927.11.11880	PF00612	IQ calmodulin-binding motif			PS50096	IQ motif profile	SM00015								GO:0005515	protein binding			GO:0005737	cytoplasm								Q382Z2,Q382Z3	S	2	0.80463	1.97e-09	145.48	132.85
+	2.38909	2.32141	Tb927.11.11880:mRNA-p1	1142	Tb927.11.11880:mRNA-p1	Tb927.11.11880:mRNA-p1	LVAGGRTSLDTGSFVTPLRNTGTSYISEGPC	Tb927.11.11880	conserved protein	10891	Tb927.11.11880	Tb927.11.11880:mRNA	Tb927_11_v5.1:3,183,083..3,187,834(+)	conserved protein	Tb927.11.11880	PF00612	IQ calmodulin-binding motif			PS50096	IQ motif profile	SM00015								GO:0005515	protein binding			GO:0005737	cytoplasm								Q382Z2,Q382Z3	T	2	0.99996	1.97e-09	145.48	132.85
+	5.28549	3.58155	Tb927.11.8750:mRNA-p1	100	Tb927.11.8750:mRNA-p1	Tb927.11.8750:mRNA-p1	QLVRRRTLTSATHRPSEKQGLSEEALERLED	Tb927.11.8750	hypothetical protein, conserved	4760	Tb927.11.8750	Tb927.11.8750:mRNA	Tb927_11_v5.1:2,407,352..2,407,789(+)	hypothetical protein, conserved	Tb927.11.8750																											-0.78	Q384F4	S	2	0.999993	2.49e-06	127.53	116.92
+	4.61783	3.48813	Tb927.11.8750:mRNA-p1	91	Tb927.11.8750:mRNA-p1	Tb927.11.8750:mRNA-p1	LQHSQQQQQQLVRRRTLTSATHRPSEKQGLS	Tb927.11.8750	hypothetical protein, conserved	11285	Tb927.11.8750	Tb927.11.8750:mRNA	Tb927_11_v5.1:2,407,352..2,407,789(+)	hypothetical protein, conserved	Tb927.11.8750																											-0.78	Q384F4	T	2	0.991251	2.49e-06	127.53	116.92
+	1.87546	2.41586	Tb927.8.4400:mRNA-p1	330	Tb927.8.4400:mRNA-p1	Tb927.8.4400:mRNA-p1	EAEIEKQLVLQRRRRTILPPDRNSVVAGTSD	Tb927.8.4400	hypothetical protein, conserved	12151	Tb927.8.4400	Tb927.8.4400:mRNA	Tb927_08_v5.1:1,309,018..1,311,544(-)	hypothetical protein, conserved	Tb927.8.4400																			GO:0005930	axoneme							-0.48	Q57VZ5	T	3	0.999901	0.00119083	50.505	41.658
+	6.30044	2.41644	Tb927.11.7240:mRNA-p1;Tb11.v5.0258.1-p1	18;18	Tb927.11.7240:mRNA-p1	Tb927.11.7240:mRNA-p1	ADAKGKKKKGSKKRRTLDPVVAERMRVEEEE	Tb927.11.7240	nexin-dynein regulatory complex 2	10309	Tb927.11.7240	Tb927.11.7240:mRNA	Tb927_11_v5.1:2,047,806..2,049,337(+)	nexin-dynein regulatory complex 2	Tb927.11.7240	PF14772;PF14775	Sperm tail;Sperm tail C-terminal domain																	GO:0005858, GO:0005930, GO:0005929, GO:0005737	axonemal dynein complex, axoneme, cilium, cytoplasm			GO:0060285	cilium-dependent cell motility			-0.49	Q384U1	T	2	1	0.0022554	67.095	60.659
+	5.54993	3.28411	Tb927.7.5030:mRNA-p1;Tb11.v5.0183.1-p1	261;261	Tb927.7.5030:mRNA-p1	Tb927.7.5030:mRNA-p1	NSADTSRGTGPNRRRTMDMLGPCGGASAMRM	Tb927.7.5030	hypothetical protein, conserved	10287	Tb927.7.5030	Tb927.7.5030:mRNA	Tb927_07_v5.1:1,326,516..1,327,744(+)	hypothetical protein, conserved	Tb927.7.5030																											-0.01	Q57ZI6	T	2	1	0.000103415	78.917	71.877
+	3.10072	-2.04378	Tb11.v5.0745.1-p1;Tb927.10.9180:mRNA-p1	199;251	Tb11.v5.0745.1-p1	Tb11.v5.0745.1-p1	SSPWMGTRTPEVLHHSFSSSSRPSQGEGIHN	Tb11.v5.0745.1	hypothetical protein, conserved	708																																		S	3	0.973284	4.19e-05	105.06	101.31
+	3.79768	2.05554	Tb927.1.2600:mRNA-p1	539	Tb927.1.2600:mRNA-p1	Tb927.1.2600:mRNA-p1	AARIETRLRTALTAASKRNSQASAHCQQRQP	Tb927.1.2600	pumilio/PUF RNA binding protein 9	907	Tb927.1.2600	Tb927.1.2600:mRNA	Tb927_01_v5.1:609,479..614,307(+)	pumilio/PUF RNA binding protein 9	Tb927.1.2600					PS50302;PS50303	Pumilio RNA-binding repeat profile;Pumilio homology domain (PUM-HD) profile	SM00025		SSF48371	ARM repeat					GO:0003723, GO:0005488	RNA binding, binding			GO:0005737	cytoplasm	GO:0003729	mRNA binding	GO:0043488	regulation of mRNA stability			0.12	Q4GYW2	S	2	0.998755	0.0021057	83.081	49.819
+	5.20598	4.96359	Tb927.10.1770:mRNA-p1	155	Tb927.10.1770:mRNA-p1	Tb927.10.1770:mRNA-p1	PTQAFPAVEPFKRTASAKLSEARTDPRSPSA	Tb927.10.1770	hypothetical protein	1887	Tb927.10.1770	Tb927.10.1770:mRNA	Tb927_10_v5.1:466,530..467,997(-)	hypothetical protein	Tb927.10.1770																			GO:0097014, GO:0005737	ciliary plasm, cytoplasm							-2.31	Q38C65	S	2	0.999994	9.23e-08	144.18	103.35
+	4.39116	5.01395	Tb927.10.1770:mRNA-p1	159	Tb927.10.1770:mRNA-p1	Tb927.10.1770:mRNA-p1	FPAVEPFKRTASAKLSEARTDPRSPSASPDN	Tb927.10.1770	hypothetical protein	1888	Tb927.10.1770	Tb927.10.1770:mRNA	Tb927_10_v5.1:466,530..467,997(-)	hypothetical protein	Tb927.10.1770																			GO:0097014, GO:0005737	ciliary plasm, cytoplasm							-2.31	Q38C65	S	2	1	9.23e-08	144.18	103.35
+	3.35232	2.75198	Tb927.9.14280:mRNA-p1	1148	Tb927.9.14280:mRNA-p1	Tb927.9.14280:mRNA-p1	AASGGLERARQIRTASLGSRRDNLPHEVAGV	Tb927.9.14280	hypothetical protein, conserved	9542	Tb927.9.14280	Tb927.9.14280:mRNA	Tb927_09_v5.1:2,235,925..2,241,247(-)	hypothetical protein, conserved	Tb927.9.14280									SSF48371;SSF49899	ARM repeat;Concanavalin A-like lectins/glucanases					GO:0005488	binding												Q38D29	S	2	0.999976	0.00200229	101.46	28.581
+	2.43176	2.66324	Tb927.11.15140:mRNA-p1	526	Tb927.11.15140:mRNA-p1	Tb927.11.15140:mRNA-p1	SKPAAESPLKLQRTATQRPSGALTSVKPGTK	Tb927.11.15140	bilobe region protein, putative	11010	Tb927.11.15140	Tb927.11.15140:mRNA	Tb927_11_v5.1:4,025,217..4,027,689(-)	bilobe region protein, putative	Tb927.11.15140																					GO:0032403	protein complex binding					-2.36	Q381S1	T	3	0.999945	3.45e-06	99.423	91.006
+	3.91283	2.71781	Tb927.1.670:mRNA-p1	343	Tb927.1.670:mRNA-p1	Tb927.1.670:mRNA-p1	TDPAILSAEAGSRTGSVQAIKGGGSAIIERL	Tb927.1.670	conserved protein, unknown function	1162	Tb927.1.670	Tb927.1.670:mRNA	Tb927_01_v5.1:228,043..230,110(-)	conserved protein, unknown function	Tb927.1.670																			GO:0005737	cytoplasm			GO:0010608	posttranscriptional regulation of gene expression			0.31	Q4GZG0	S	2	0.999547	0.00118993	120.32	52.903
+	3.66225	2.82116	Tb927.8.4400:mRNA-p1	338	Tb927.8.4400:mRNA-p1	Tb927.8.4400:mRNA-p1	VLQRRRRTILPPDRNSVVAGTSDYNQRAELS	Tb927.8.4400	hypothetical protein, conserved	8778	Tb927.8.4400	Tb927.8.4400:mRNA	Tb927_08_v5.1:1,309,018..1,311,544(-)	hypothetical protein, conserved	Tb927.8.4400																			GO:0005930	axoneme							-0.48	Q57VZ5	S	3	0.999981	2.59e-11	135.62	126.77
+	2.37521	3.02478	Tb927.11.14210:mRNA-p1	1153	Tb927.11.14210:mRNA-p1	Tb927.11.14210:mRNA-p1	SSKKGRPSVDKRRTLSNAAPSRQTIVRTSVT	Tb927.11.14210	conserved protein	3463	Tb927.11.14210	Tb927.11.14210:mRNA	Tb927_11_v5.1:3,766,789..3,771,167(+)	conserved protein	Tb927.11.14210					PS50203	Cysteine proteinase, calpain-type, catalytic domain profile			SSF54001	Cysteine proteinases			GO:0005622	intracellular	GO:0004198	calcium-dependent cysteine-type endopeptidase activity	GO:0006508	proteolysis			GO:0004198	calcium-dependent cysteine-type endopeptidase activity	GO:0006508	proteolysis			-0.33	Q382B6	S	2	0.999994	2.58e-05	139.29	119.5
+	3.72933	2.38637	Tb927.6.3090:mRNA-p1	860	Tb927.6.3090:mRNA-p1	Tb927.6.3090:mRNA-p1	QPVRERDENERLRTNSVTTNATEVKPTSHPR	Tb927.6.3090	microtubule associated protein xmap215	7137	Tb927.6.3090	Tb927.6.3090:mRNA	Tb927_06_v5.1:911,611..917,687(+)	microtubule associated protein xmap215	Tb927.6.3090	PF12348	CLASP N terminal			PS50077	HEAT repeat profile			SSF48371	ARM repeat					GO:0005488	binding			GO:1903754, GO:0035371, GO:1990498	cortical microtubule plus-end, microtubule plus-end, mitotic spindle microtubule							0.34	Q583M5	S	3	0.999984	4.52e-16	166.01	141.94
+	2.42937	-2.16767	Tb927.11.5410:mRNA-p1	134	Tb927.11.5410:mRNA-p1	Tb927.11.5410:mRNA-p1	QTPTVKTPMLAADQESPVKHRHQRRKFLDNY	Tb927.11.5410	hypothetical protein, conserved	4454	Tb927.11.5410	Tb927.11.5410:mRNA	Tb927_11_v5.1:1,537,736..1,539,900(+)	hypothetical protein, conserved	Tb927.11.5410																			GO:0051286	cell tip								Q385M7	S	2	1	1.15e-06	130.09	104.56
+	5.25633	2.42002	Tb927.10.840:mRNA-p1;Tb11.v5.0753.1-p1	1707;696	Tb927.10.840:mRNA-p1	Tb927.10.840:mRNA-p1	SALLRTQIADMLSQRSSHNLITDPHERS___	Tb927.10.840	Flagellum attachment zone protein 6	2601	Tb927.10.840	Tb927.10.840:mRNA	Tb927_10_v5.1:217,604..224,393(+)	Flagellum attachment zone protein 6	Tb927.10.840	PF00400	WD domain, G-beta repeat			PS50082;PS50294	Trp-Asp (WD) repeats profile;Trp-Asp (WD) repeats circular profile	SM00320		SSF50978	WD40 repeat-like					GO:0005515	protein binding			GO:0005929, GO:0005856, GO:0043234	cilium, cytoskeleton, protein complex	GO:0005515	protein binding					-1.4	Q38CF6	S	3	0.986803	1.55e-19	191.44	181.64
+	4.11088	3.06295	Tb927.10.840:mRNA-p1;Tb11.v5.0753.1-p1	1704;693	Tb927.10.840:mRNA-p1	Tb927.10.840:mRNA-p1	SDNSALLRTQIADMLSQRSSHNLITDPHERS	Tb927.10.840	Flagellum attachment zone protein 6	2606	Tb927.10.840	Tb927.10.840:mRNA	Tb927_10_v5.1:217,604..224,393(+)	Flagellum attachment zone protein 6	Tb927.10.840	PF00400	WD domain, G-beta repeat			PS50082;PS50294	Trp-Asp (WD) repeats profile;Trp-Asp (WD) repeats circular profile	SM00320		SSF50978	WD40 repeat-like					GO:0005515	protein binding			GO:0005929, GO:0005856, GO:0043234	cilium, cytoskeleton, protein complex	GO:0005515	protein binding					-1.4	Q38CF6	S	2	1	1.09e-05	130.19	99.037
+	5.92221	2.62992	Tb927.8.1540:mRNA-p1	655	Tb927.8.1540:mRNA-p1	Tb927.8.1540:mRNA-p1	SPRTSSEQVSGGADMSRQLSVAVPPSSSVES	Tb927.8.1540	hypothetical protein, conserved	8433	Tb927.8.1540	Tb927.8.1540:mRNA	Tb927_08_v5.1:499,185..501,987(+)	hypothetical protein, conserved	Tb927.8.1540									SSF52047	RNI-like									GO:0005929	cilium							-0.68	Q580G9	S	2	0.99996	2.9e-06	119.5	100.25
+	5.66869	3.96312	Tb10.v4.0052:mRNA-p1;Tb927.10.10360:mRNA-p1;Tb927.10.10280:mRNA-p1	4668;2988;2161	Tb10.v4.0052:mRNA-p1;Tb927.10.10280:mRNA-p1	Tb927.10.10280:mRNA-p1	RRGGDDGHFRTTAKDSYCRYDSSCYKSSCRE;SRGGDDGHFRTTAKDSYCRYDSSCYKSSCRE	Tb927.10.10280	microtubule-associated protein 2	173	Tb927.10.10280	Tb927.10.10280:mRNA	Tb927_10_v5.1:2,524,258..2,531,866(-)	microtubule-associated protein, putative	Tb927.10.10280																			GO:0036064, GO:0005737	ciliary basal body, cytoplasm	GO:0008017	microtubule binding					0.3	Q389U9	S	3	0.999942	0.000333409	133.98	119.73
+	2.62905	-2.24407	Tb927.9.2630:mRNA-p1	1297	Tb927.9.2630:mRNA-p1	Tb927.9.2630:mRNA-p1	VAEGAIPHPIEPVPPSLDMSPRSVSSGLHGV	Tb927.9.2630	hypothetical protein, conserved	9771	Tb927.9.2630	Tb927.9.2630:mRNA	Tb927_09_v5.1:581,191..587,353(-)	hypothetical protein, conserved	Tb927.9.2630									SSF52047	RNI-like																		Q38FQ7	S	3	0.999999	1.55e-05	63.913	59.057
+	1.92195	3.57421	Tb11.v5.0509.1-p1;Tb927.10.9040:mRNA-p1	92;63	Tb11.v5.0509.1-p1	Tb11.v5.0509.1-p1	CIVELLVGDKVADTFSRAGSEEPGNSGSRLS	Tb11.v5.0509.1	hypothetical protein, conserved	537																																		S	2	0.998538	0.00175597	128.36	66.399
+	3.79261	3.00782	Tb927.11.2030:mRNA-p1	253	Tb927.11.2030:mRNA-p1	Tb927.11.2030:mRNA-p1	QEQSLRRQEAKTRVASLLEQEEQLRCQMEER	Tb927.11.2030	hypothetical protein, conserved	3966	Tb927.11.2030	Tb927.11.2030:mRNA	Tb927_11_v5.1:586,132..587,961(+)	hypothetical protein, conserved	Tb927.11.2030																			GO:0005737	cytoplasm			GO:0010608	posttranscriptional regulation of gene expression				Q386V6	S	2	1	4.66e-16	189.1	176.6
+	5.35039	5.38742	Tb927.8.2620:mRNA-p1	404	Tb927.8.2620:mRNA-p1	Tb927.8.2620:mRNA-p1	EERGIRVDGEAVEQQTPRGEAKLSLRALATK	Tb927.8.2620	hypothetical protein, conserved	12098	Tb927.8.2620	Tb927.8.2620:mRNA	Tb927_08_v5.1:770,837..773,457(+)	hypothetical protein, conserved	Tb927.8.2620																											-0.57	Q57XC7	T	2	1	9.18e-35	212.43	185.68
+	1.59624	3.72088	Tb927.11.15740:mRNA-p1	21	Tb927.11.15740:mRNA-p1	Tb927.11.15740:mRNA-p1	LTSWNDVGGRVDVSGSREGGMPTSTFAGSYA	Tb927.11.15740	hypothetical protein, conserved	3722	Tb927.11.15740	Tb927.11.15740:mRNA	Tb927_11_v5.1:4,166,652..4,168,838(-)	hypothetical protein, conserved	Tb927.11.15740																												Q381L2	S	2	0.779317	0.0275621	54.539	40.241
+	1.5473	-2.57208	Tb927.7.2160:mRNA-p1	45	Tb927.7.2160:mRNA-p1	Tb927.7.2160:mRNA-p1	PQHEETAALRVEGAESVDAEKAEREQVQEPP	Tb927.7.2160	hypothetical protein, conserved	7458	Tb927.7.2160	Tb927.7.2160:mRNA	Tb927_07_v5.1:556,306..559,190(-)	hypothetical protein, conserved	Tb927.7.2160																							GO:0010608	posttranscriptional regulation of gene expression			1.31	Q57XQ8	S	2	1	0.011445	55.724	37.099
+	2.84607	-2.27099	Tb927.10.9330:mRNA-p1	199	Tb927.10.9330:mRNA-p1	Tb927.10.9330:mRNA-p1	HVRSLATWGKVEGDGSPELLATRNSSPMRPA	Tb927.10.9330	hypothetical protein, conserved	2741	Tb927.10.9330	Tb927.10.9330:mRNA	Tb927_10_v5.1:2,309,533..2,311,734(+)	hypothetical protein, conserved	Tb927.10.9330	PF04468	PSP1 C-terminal conserved region																			GO:0003729	mRNA binding	GO:0010608	posttranscriptional regulation of gene expression			-0.25	Q38A41	S	2	1	1.96e-09	145.52	128.9
+	2.67114	-2.76095	Tb927.10.9330:mRNA-p1	205	Tb927.10.9330:mRNA-p1	Tb927.10.9330:mRNA-p1	TWGKVEGDGSPELLATRNSSPMRPAGCQSLV	Tb927.10.9330	hypothetical protein, conserved	10832	Tb927.10.9330	Tb927.10.9330:mRNA	Tb927_10_v5.1:2,309,533..2,311,734(+)	hypothetical protein, conserved	Tb927.10.9330	PF04468	PSP1 C-terminal conserved region																			GO:0003729	mRNA binding	GO:0010608	posttranscriptional regulation of gene expression			-0.25	Q38A41	T	2	1	1.96e-09	145.52	128.9
+	2.00172	-4.32045	Tb927.10.5250:mRNA-p1;Tb11.v5.0232.1-p1	621;596	Tb927.10.5250:mRNA-p1	Tb927.10.5250:mRNA-p1	EPLEPFSLDQHDMGASPFECRSPAHRTLGSR	Tb927.10.5250	zinc finger protein family member, putative	2268	Tb927.10.5250	Tb927.10.5250:mRNA	Tb927_10_v5.1:1,304,706..1,311,098(+)	zinc finger protein family member, putative	Tb927.10.5250					PS50103	Zinc finger C3H1-type profile									GO:0046872	metal ion binding			GO:0005737	cytoplasm	GO:0003723, GO:0003729	RNA binding, mRNA binding					-3.32	Q38B78	S	4	1	2.15e-24	127.72	125.34
+	2.30138	-4.45826	Tb927.10.5250:mRNA-p1;Tb11.v5.0232.1-p1	627;602	Tb927.10.5250:mRNA-p1	Tb927.10.5250:mRNA-p1	SLDQHDMGASPFECRSPAHRTLGSRTIEDRL	Tb927.10.5250	zinc finger protein family member, putative	2269	Tb927.10.5250	Tb927.10.5250:mRNA	Tb927_10_v5.1:1,304,706..1,311,098(+)	zinc finger protein family member, putative	Tb927.10.5250					PS50103	Zinc finger C3H1-type profile									GO:0046872	metal ion binding			GO:0005737	cytoplasm	GO:0003723, GO:0003729	RNA binding, mRNA binding					-3.32	Q38B78	S	4	1	2.15e-24	118.74	116.01
+	1.42782	-2.53685	Tb927.9.7180:mRNA-p1	1545	Tb927.9.7180:mRNA-p1	Tb927.9.7180:mRNA-p1	AKVGLTALSPTALEDTSPRSAGFISSGNVAD	Tb927.9.7180	adenosine monophosphate deaminase, putative	12421	Tb927.9.7180	Tb927.9.7180:mRNA	Tb927_09_v5.1:1,163,234..1,168,367(+)	adenosine monophosphate deaminase, putative	Tb927.9.7180	PF00962	Adenosine/AMP deaminase							SSF51556	Metallo-dependent hydrolases					GO:0019239	deaminase activity			GO:0005737	cytoplasm	GO:0003876	AMP deaminase activity			3.5.4.17 (Adenosine-phosphate deaminase);3.5.4.6 (AMP deaminase)	3.5.4.6 (AMP deaminase)	-0.55	Q38EM6	T	2	0.784146	1.84e-30	205.8	197.14
+	2.5016	2.90319	Tb927.9.2075:mRNA-p1	2363	Tb927.9.2075:mRNA-p1	Tb927.9.2075:mRNA-p1	DDSPKAEGVSTERVGSTISMSGDIANVSDKE	Tb927.9.2075	hypothetical protein	9690	Tb927.9.2075	Tb927.9.2075:mRNA	Tb927_09_v5.1:468,519..477,050(-)	hypothetical protein	Tb927.9.2075																													S	2	0.958037	1.28e-21	179.42	170.15
+	1.17518	-3.01119	Tb927.7.4020:mRNA-p1	165	Tb927.7.4020:mRNA-p1	Tb927.7.4020:mRNA-p1	AVLGGSTLISGERVGSGSGYPRRVFSGPPST	Tb927.7.4020	protein phosphatase 2C, putative	7824	Tb927.7.4020	Tb927.7.4020:mRNA	Tb927_07_v5.1:1,061,469..1,064,629(+)	protein phosphatase 2C, putative	Tb927.7.4020	PF00481	Protein phosphatase 2C					SM00332		SSF81606	PP2C-like					GO:0003824	catalytic activity			GO:0005930, GO:0005737	axoneme, cytoplasm	GO:0016791	phosphatase activity	GO:0016311	dephosphorylation	3.1.3.16 (Protein-serine/threonine phosphatase)	3.1.3.16 (Protein-serine/threonine phosphatase)	-0.22	Q57UN2	S	2	0.999998	1.04e-05	163.12	144.49
+	5.31634	4.54554	Tb927.4.4580:mRNA-p1	1050	Tb927.4.4580:mRNA-p1	Tb927.4.4580:mRNA-p1	SDSDDTTACVRNRVHSVPTNLESGKDVYSDR	Tb927.4.4580	hypothetical protein, conserved	6468	Tb927.4.4580	Tb927.4.4580:mRNA	Tb927_04_v5.1:1,264,341..1,269,687(-)	hypothetical protein, conserved	Tb927.4.4580																			GO:0005737	cytoplasm	GO:0003729	mRNA binding					-4.16	Q583E3	S	2	1	8.61e-16	188.39	173.29
+	3.71986	2.16042	Tb11.v5.0745.1-p1;Tb927.10.9180:mRNA-p1	292;344	Tb11.v5.0745.1-p1	Tb11.v5.0745.1-p1	VCAHAGTVRLTRVKESISISPMEQHLERNLS	Tb11.v5.0745.1	hypothetical protein, conserved	702																																		S	3	0.994654	2.9e-07	123.36	117.23
+	3.85863	4.47953	Tb927.11.16560:mRNA-p1	111	Tb927.11.16560:mRNA-p1	Tb927.11.16560:mRNA-p1	DSGTDASETPLGHRGSDVMRDVKTLKQDQKL	Tb927.11.16560	Nucleotide sugar transporter 2	3811	Tb927.11.16560	Tb927.11.16560:mRNA	Tb927_11_v5.1:4,397,705..4,400,678(-)	Nucleotide sugar transporter 2	Tb927.11.16560	PF04142	Nucleotide-sugar transporter							SSF103481	Multidrug resistance efflux transporter EmrE	TIGR00803	nst: UDP-galactose transporter	GO:0000139, GO:0016021	Golgi membrane, integral component of membrane	GO:0005351, GO:0005338	carbohydrate:proton symporter activity, nucleotide-sugar transmembrane transporter activity	GO:0008643, GO:0015780	carbohydrate transport, nucleotide-sugar transmembrane transport	GO:0000139, GO:0005737, GO:0016021, GO:0031981	Golgi membrane, cytoplasm, integral component of membrane, nuclear lumen	GO:0005462, GO:0005459, GO:0005351	UDP-N-acetylglucosamine transmembrane transporter activity, UDP-galactose transmembrane transporter activity, carbohydrate:proton symporter activity	GO:0008643, GO:0015739	carbohydrate transport, sialic acid transport				Q381D0	S	3	0.99777	4.33e-23	170.1	150.56
+	3.59934	2.09682	Tb927.9.9450:mRNA-p1	358	Tb927.9.9450:mRNA-p1	Tb927.9.9450:mRNA-p1	TGLPKRPVDRVLHQQSLQGHDEASHQRGAWR	Tb927.9.9450	zinc finger protein family member, putative	10183	Tb927.9.9450	Tb927.9.9450:mRNA	Tb927_09_v5.1:1,510,087..1,513,231(-)	zinc finger protein family member, putative	Tb927.9.9450	PF00642	Zinc finger C-x8-C-x5-C-x3-H type (and similar)			PS50103	Zinc finger C3H1-type profile	SM00356		SSF90229	CCCH zinc finger					GO:0046872	metal ion binding			GO:0005737	cytoplasm	GO:0003723	RNA binding	GO:0010608	posttranscriptional regulation of gene expression			0.56	Q38E49	S	4	1	1.4e-06	112.55	100.42
+	5.18674	2.39918	Tb927.2.2340:mRNA-p1	726	Tb927.2.2340:mRNA-p1	Tb927.2.2340:mRNA-p1	ARGKRGAGTRNGRVNSFGSPPDEKSVGFGVS	Tb927.2.2340	Glycerophosphoryl diester phosphodiesterase family, putative	4962	Tb927.2.2340	Tb927.2.2340:mRNA	Tb927_02_v5.1:452,380..456,652(-)	Glycerophosphoryl diester phosphodiesterase family, putative	Tb927.2.2340	PF03009	Glycerophosphoryl diester phosphodiesterase family			PS50007	Phosphatidylinositol-specific phospholipase X-box domain profile			SSF51695	PLC-like phosphodiesterases					GO:0008081	phosphoric diester hydrolase activity	GO:0006629	lipid metabolic process									1.27	Q586K8	S	2	0.999998	1.91e-09	171.11	154.44
+	3.05586	3.22014	Tb927.7.2120:mRNA-p1	86	Tb927.7.2120:mRNA-p1	Tb927.7.2120:mRNA-p1	IIELPTNVSQRSRVQSHHQHPYCTQQQTDSP	Tb927.7.2120	hypothetical protein, conserved	7453	Tb927.7.2120	Tb927.7.2120:mRNA	Tb927_07_v5.1:539,581..541,308(-)	hypothetical protein, conserved	Tb927.7.2120									SSF63491	BAG domain																	0.63	Q57UZ9	S	3	1	2.86e-33	205.83	191.49
+	6.89053	2.69456	Tb927.10.13800:mRNA-p1	174	Tb927.10.13800:mRNA-p1	Tb927.10.13800:mRNA-p1	DLAPSRAAVAAQRVSSTTQPAAEAAVEKPAD	Tb927.10.13800	hypothetical protein, conserved	1474	Tb927.10.13800	Tb927.10.13800:mRNA	Tb927_10_v5.1:3,370,127..3,374,065(-)	hypothetical protein, conserved	Tb927.10.13800	PF02136	Nuclear transport factor 2 (NTF2) domain			PS50177	Nuclear transport factor 2 domain profile			SSF54427;SSF54928	NTF2-like;RNA-binding domain, RBD			GO:0005622	intracellular			GO:0006810	transport	GO:0005930	axoneme			GO:0010608	posttranscriptional regulation of gene expression			0.99	Q388L9	S	2	0.811872	4.69e-05	100.97	89.591
+	5.18808	3.73911	Tb927.10.13800:mRNA-p1	176	Tb927.10.13800:mRNA-p1	Tb927.10.13800:mRNA-p1	APSRAAVAAQRVSSTTQPAAEAAVEKPADSG	Tb927.10.13800	hypothetical protein, conserved	10548	Tb927.10.13800	Tb927.10.13800:mRNA	Tb927_10_v5.1:3,370,127..3,374,065(-)	hypothetical protein, conserved	Tb927.10.13800	PF02136	Nuclear transport factor 2 (NTF2) domain			PS50177	Nuclear transport factor 2 domain profile			SSF54427;SSF54928	NTF2-like;RNA-binding domain, RBD			GO:0005622	intracellular			GO:0006810	transport	GO:0005930	axoneme			GO:0010608	posttranscriptional regulation of gene expression			0.99	Q388L9	T	2	0.979129	4.02e-05	98.957	87.037
+	3.9578	4.10972	Tb927.10.13800:mRNA-p1	173	Tb927.10.13800:mRNA-p1	Tb927.10.13800:mRNA-p1	EDLAPSRAAVAAQRVSSTTQPAAEAAVEKPA	Tb927.10.13800	hypothetical protein, conserved	1473	Tb927.10.13800	Tb927.10.13800:mRNA	Tb927_10_v5.1:3,370,127..3,374,065(-)	hypothetical protein, conserved	Tb927.10.13800	PF02136	Nuclear transport factor 2 (NTF2) domain			PS50177	Nuclear transport factor 2 domain profile			SSF54427;SSF54928	NTF2-like;RNA-binding domain, RBD			GO:0005622	intracellular			GO:0006810	transport	GO:0005930	axoneme			GO:0010608	posttranscriptional regulation of gene expression			0.99	Q388L9	S	2	0.944773	1.52e-09	145.17	130.9
+	4.32782	4.15213	Tb927.10.350:mRNA-p1;Tb11.v5.0564.1-p1	65;65	Tb927.10.350:mRNA-p1	Tb927.10.350:mRNA-p1	EERMSEQDKEKSQRVSSAGSTPSVTAARVLR	Tb927.10.350	protein kinase PK4, putative	571	Tb927.10.350	Tb927.10.350:mRNA	Tb927_10_v5.1:96,064..99,614(+)	protein kinase PK4, putative	Tb927.10.350	PF00069	Protein kinase domain			PS50011	Protein kinase domain profile	SM00220		SSF56112	Protein kinase-like (PK-like)					GO:0005524, GO:0004672, GO:0016772	ATP binding, protein kinase activity, transferase activity, transferring phosphorus-containing groups	GO:0006468	protein phosphorylation	GO:0036064, GO:0005737	ciliary basal body, cytoplasm	GO:0005524, GO:0004672	ATP binding, protein kinase activity	GO:0006468	protein phosphorylation		2.7.1.37 (2.7.11.12, 2.7.11.13, 2.7.11.21, 2.7.11.22, 2.7.11.24, 2.7.11.25,2.7.11.30 and 2.7.12.1)	-0.31	Q38CK3	S	2	0.956167	9.32e-05	99.392	77.065
+	3.48313	2.86349	Tb927.3.3300:mRNA-p1	638	Tb927.3.3300:mRNA-p1	Tb927.3.3300:mRNA-p1	RKRPEEPKPVPTPRVSTSRPISISPRLLARR	Tb927.3.3300	Flagellum attachment zone protein 19	5701	Tb927.3.3300	Tb927.3.3300:mRNA	Tb927_03_v5.1:848,039..850,671(-)	Flagellum attachment zone protein 19	Tb927.3.3300																			GO:0005929, GO:0043234	cilium, protein complex							-1.42	Q57V56	S	3	0.990997	0.000258332	89.507	77.302
+	4.40168	3.05087	Tb927.8.7060:mRNA-p1	1335	Tb927.8.7060:mRNA-p1	Tb927.8.7060:mRNA-p1	RSGARSVIVPNSSRVSFSGAGTRKTLSEVRR	Tb927.8.7060	hypothetical protein, conserved	9086	Tb927.8.7060	Tb927.8.7060:mRNA	Tb927_08_v5.1:2,025,403..2,030,485(+)	hypothetical protein, conserved	Tb927.8.7060																											0.81	Q57YR3	S	2	0.997692	0.00309467	69.864	49.723
+	2.58684	-3.27583	Tb927.4.1700:mRNA-p1	76	Tb927.4.1700:mRNA-p1	Tb927.4.1700:mRNA-p1	GKDGGSNKSAKVSAHSPPRKPAPKAAKTRVT	Tb927.4.1700	CK1/TTBK protein kinase, putative	6089	Tb927.4.1700	Tb927.4.1700:mRNA	Tb927_04_v5.1:434,137..436,245(-)	CK1/TTBK protein kinase, putative	Tb927.4.1700	PF00069	Protein kinase domain			PS50011	Protein kinase domain profile	SM00220		SSF56112	Protein kinase-like (PK-like)					GO:0005524, GO:0004672, GO:0016772	ATP binding, protein kinase activity, transferase activity, transferring phosphorus-containing groups	GO:0006468	protein phosphorylation			GO:0005524, GO:0004674	ATP binding, protein serine/threonine kinase activity	GO:0006468	protein phosphorylation		2.7.11.1 (Non-specific serine/threonine protein kinase)		Q581R1	S	2	1	0.0076834	53.6	36.929
+	7.1615	3.94411	Tb927.10.14810:mRNA-p1	33	Tb927.10.14810:mRNA-p1	Tb927.10.14810:mRNA-p1	NIHNRKNTQQRPTRVSEAEANRALQRGGNVE	Tb927.10.14810	multiprotein-bridging factor 1, putative	1675	Tb927.10.14810	Tb927.10.14810:mRNA	Tb927_10_v5.1:3,611,256..3,611,791(-)	multiprotein-bridging factor 1, putative	Tb927.10.14810	PF01381;PF08523	Helix-turn-helix;Multiprotein bridging factor 1			PS50943	Cro/C1-type HTH domain profile	SM00530		SSF47413	lambda repressor-like DNA-binding domains					GO:0003677, GO:0043565	DNA binding, sequence-specific DNA binding			GO:0097014, GO:0005737, GO:0005654	ciliary plasm, cytoplasm, nucleoplasm	GO:0003677, GO:0003713	DNA binding, transcription coactivator activity	GO:0045944, GO:0010608	positive regulation of transcription by RNA polymerase II, posttranscriptional regulation of gene expression			0.51	Q388C5	S	2	1	3.05e-06	120.92	104.82
+	2.42745	2.38111	Tb927.7.6340:mRNA-p1	27	Tb927.7.6340:mRNA-p1	Tb927.7.6340:mRNA-p1	VREFLESQGVRNARVSIELFPDIRGVNGSRN	Tb927.7.6340	hypothetical protein, conserved	8024	Tb927.7.6340	Tb927.7.6340:mRNA	Tb927_07_v5.1:1,721,825..1,725,242(-)	hypothetical protein, conserved	Tb927.7.6340																											1.52	Q582M5	S	2	1	0.000128306	104.17	83.386
+	2.63328	4.29858	Tb927.5.3650:mRNA-p1	482	Tb927.5.3650:mRNA-p1	Tb927.5.3650:mRNA-p1	HSSNNKLICKPTARVSINAESATQRGPKKNS	Tb927.5.3650	hypothetical protein, conserved	6890	Tb927.5.3650	Tb927.5.3650:mRNA	Tb927_05_v5.1:1,202,306..1,204,742(+)	hypothetical protein, conserved	Tb927.5.3650									SSF57903	FYVE/PHD zinc finger									GO:0005737	cytoplasm								Q57UA1	S	2	1	0.000494648	85.909	70.747
+	2.38557	2.48478	Tb927.11.12480:mRNA-p1	57	Tb927.11.12480:mRNA-p1	Tb927.11.12480:mRNA-p1	RLSQNRIPDVSNPRVSIRHSCDVGSCSPSRF	Tb927.11.12480	Kinetochore interacting phosphatase 7	3196	Tb927.11.12480	Tb927.11.12480:mRNA	Tb927_11_v5.1:3,346,219..3,349,117(+)	Kinetochore interacting phosphatase 7	Tb927.11.12480	PF00149	Calcineurin-like phosphoesterase					SM00156		SSF56300	Metallo-dependent phosphatases					GO:0016787	hydrolase activity			GO:0005737, GO:0000776	cytoplasm, kinetochore	GO:0016787, GO:0004722	hydrolase activity, protein serine/threonine phosphatase activity	GO:0006470	protein dephosphorylation	3.1.3.16 (Protein-serine/threonine phosphatase)	3.1.3.16 (Protein-serine/threonine phosphatase)	-0.33	Q382T3	S	2	0.999991	0.000530825	62.193	58.657
+	3.24374	3.10849	Tb927.6.2250:mRNA-p1	130	Tb927.6.2250:mRNA-p1	Tb927.6.2250:mRNA-p1	GDDTAPLCSGGSNRVSLNDFQFAAKIGKGSF	Tb927.6.2250	rac serine-threonine kinase, putative	7074	Tb927.6.2250	Tb927.6.2250:mRNA	Tb927_06_v5.1:708,975..711,850(+)	rac serine-threonine kinase, putative	Tb927.6.2250	PF00069	Protein kinase domain			PS50003;PS50011;PS51285	PH domain profile;Protein kinase domain profile;AGC-kinase C-terminal domain profile	SM00133;SM00220;SM00233	;;	SSF50729;SSF56112	PH domain-like;Protein kinase-like (PK-like)					GO:0005524, GO:0004672, GO:0004674, GO:0016772	ATP binding, protein kinase activity, protein serine/threonine kinase activity, transferase activity, transferring phosphorus-containing groups	GO:0006468	protein phosphorylation			GO:0005524, GO:0004674	ATP binding, protein serine/threonine kinase activity	GO:0006468	protein phosphorylation		2.7.11.1 (Non-specific serine/threonine protein kinase)	-1.52	Q584T1	S	2	1	3.22e-36	154.48	150.84
+	4.38581	4.00481	Tb927.3.5250:mRNA-p1	28	Tb927.3.5250:mRNA-p1	Tb927.3.5250:mRNA-p1	ITKSFFQQAGSLGRVSVQLSPTRVISVGEDE	Tb927.3.5250	Zinc finger CCCH domain-containing protein 8	5955	Tb927.3.5250	Tb927.3.5250:mRNA	Tb927_03_v5.1:1,473,200..1,477,510(+)	Zinc finger CCCH domain-containing protein 8	Tb927.3.5250					PS50103	Zinc finger C3H1-type profile									GO:0046872	metal ion binding			GO:0005737	cytoplasm	GO:0003723	RNA binding	GO:0010608	posttranscriptional regulation of gene expression			-0.04	Q580V0	S	2	1	0.000108493	104.55	87.309
+	6.65354	2.69494	Tb927.11.1360:mRNA-p1	316	Tb927.11.1360:mRNA-p1	Tb927.11.1360:mRNA-p1	PTSTWHQPSTSLRVTSIDEVPASVAARQSVD	Tb927.11.1360	zinc-finger of a C2HC-type, putative	3412	Tb927.11.1360	Tb927.11.1360:mRNA	Tb927_11_v5.1:394,312..397,489(+)	zinc-finger of a C2HC-type, putative	Tb927.11.1360	PF13913	zinc-finger of a C2HC-type																	GO:0035869	ciliary transition zone	GO:0008270	zinc ion binding					-0.55	Q387B6	S	2	0.999706	2.84e-06	125.41	107.78
+	1.65968	3.49798	Tb927.1.4050:mRNA-p1	33	Tb927.1.4050:mRNA-p1	Tb927.1.4050:mRNA-p1	GDGAGSLRNPPGGRWSQTDYPDVGNQRHLPQ	Tb927.1.4050	ser/thr protein phosphatase, putative	976	Tb927.1.4050	Tb927.1.4050:mRNA	Tb927_01_v5.1:856,392..861,646(+)	ser/thr protein phosphatase, putative	Tb927.1.4050	PF00149	Calcineurin-like phosphoesterase					SM00156		SSF47473;SSF56300	EF-hand;Metallo-dependent phosphatases					GO:0016787	hydrolase activity			GO:0005737, GO:0005654, GO:0008287	cytoplasm, nucleoplasm, protein serine/threonine phosphatase complex	GO:0004722	protein serine/threonine phosphatase activity	GO:0006470	protein dephosphorylation		3.1.3.16 (Protein-serine/threonine phosphatase)	-0.08	Q4GYH2	S	2	0.99978	2.43e-08	109.22	101.4
+	4.10562	3.78872	Tb927.2.3880:mRNA-p1	325	Tb927.2.3880:mRNA-p1	Tb927.2.3880:mRNA-p1	FMNPRGGGDGRDVRYSMNNQPYRRFSDERGI	Tb927.2.3880	heterogeneous nuclear ribonucleoproteins F/H homologue	5064	Tb927.2.3880	Tb927.2.3880:mRNA	Tb927_02_v5.1:686,755..690,640(-)	heterogeneous nuclear ribonucleoproteins F/H homologue	Tb927.2.3880					PS50102	Eukaryotic RNA Recognition Motif (RRM) profile	SM00360		SSF54928	RNA-binding domain, RBD					GO:0003676	nucleic acid binding			GO:0005737, GO:0005634	cytoplasm, nucleus	GO:0003729	mRNA binding	GO:0006396, GO:0043484, GO:0043488	RNA processing, regulation of RNA splicing, regulation of mRNA stability			-2.21	Q586X0	S	2	0.997849	0.000406253	86.014	69.664
+	5.6369	2.82023	Tb927.5.1900:mRNA-p1	14	Tb927.5.1900:mRNA-p1	Tb927.5.1900:mRNA-p1	__MHEEDPEVAKYKQSVIDVGQRTQLELLQA	Tb927.5.1900	hypothetical protein, conserved	6639	Tb927.5.1900	Tb927.5.1900:mRNA	Tb927_05_v5.1:646,310..648,837(+)	hypothetical protein, conserved	Tb927.5.1900																											-0.68	Q57ZQ9	S	2	1	5.17e-07	148.7	136.21
+	5.99586	4.50482	Tb927.8.5570:mRNA-p1	315	Tb927.8.5570:mRNA-p1	Tb927.8.5570:mRNA-p1	VAPESSTSDRGAARYSIGEVNQSHDAARCPI	Tb927.8.5570	transporter, putative	8921	Tb927.8.5570	Tb927.8.5570:mRNA	Tb927_08_v5.1:1,640,705..1,642,936(+)	transporter, putative	Tb927.8.5570	PF03547	Membrane transport protein											GO:0016021	integral component of membrane			GO:0055085	transmembrane transport	GO:0016021	integral component of membrane	GO:0005215	transporter activity						Q57X25	S	2	0.999969	3.32e-06	123.59	111.86
+	4.12205	4.01819	Tb927.3.3170:mRNA-p1	364	Tb927.3.3170:mRNA-p1	Tb927.3.3170:mRNA-p1	RSLPTGCPTNYQPKYSLNDGATGIPRLDSKD	Tb927.3.3170	hypothetical protein, conserved	5633	Tb927.3.3170	Tb927.3.3170:mRNA	Tb927_03_v5.1:815,548..817,930(-)	hypothetical protein, conserved	Tb927.3.3170					PS50309	Doublecortin domain profile			SSF89837	Doublecortin (DC)							GO:0035556	intracellular signal transduction									-0.02	Q57V69	S	2	1	8.43e-10	150.76	129.96
+	1.54274	-2.89476	Tb927.3.1620:mRNA-p1	293	Tb927.3.1620:mRNA-p1	Tb927.3.1620:mRNA-p1	SDTACRAVRYSQQLESRSGSPASAGGGGDSA	Tb927.3.1620	ER-golgi trafficking TRAPP I complex 85 kDa subunit, putative	5422	Tb927.3.1620	Tb927.3.1620:mRNA	Tb927_03_v5.1:423,166..428,105(-)	ER-golgi trafficking TRAPP I complex 85 kDa subunit, putative	Tb927.3.1620	PF12739	ER-Golgi trafficking TRAPP I complex 85 kDa subunit																									0.01	Q57ZE9	S	2	1	0.000374755	143.24	117.9
+	5.09404	3.09004	Tb927.11.2210:mRNA-p1	466	Tb927.11.2210:mRNA-p1	Tb927.11.2210:mRNA-p1	ASLWAFGGGTLGRYSSDVEDQESLSRTTSTK	Tb927.11.2210	diacylglycerol acyltransferase, putative	4018	Tb927.11.2210	Tb927.11.2210:mRNA	Tb927_11_v5.1:622,976..628,992(+)	diacylglycerol acyltransferase, putative	Tb927.11.2210	PF03982	Diacylglycerol acyltransferase							SSF69593	Glycerol-3-phosphate (1)-acyltransferase					GO:0016747	transferase activity, transferring acyl groups other than amino-acyl groups			GO:0005783, GO:0016021	endoplasmic reticulum, integral component of membrane	GO:0004144	diacylglycerol O-acyltransferase activity	GO:0019432	triglyceride biosynthetic process	2.3.1.20 (Diacylglycerol O-acyltransferase)	2.3.1.20 (Diacylglycerol O-acyltransferase)		Q386T8	S	2	0.999586	7.42e-16	186.75	173.91
+	6.34133	1.87113	Tb927.7.6950:mRNA-p1	501	Tb927.7.6950:mRNA-p1	Tb927.7.6950:mRNA-p1	NYNENTGNKYTPTLTSKKSSRSPVQYTSGAH	Tb927.7.6950	hypothetical protein, conserved	8167	Tb927.7.6950	Tb927.7.6950:mRNA	Tb927_07_v5.1:1,979,963..1,982,756(-)	hypothetical protein, conserved	Tb927.7.6950																												Q57XR5	S	2	0.847018	0.00413145	76.228	38.884
[truncated: 12 more columns]
