# Supplementary material for: Nucleoside analogue activators of cyclic AMP-independent protein kinase A of Trypanosoma
Source: Nat Commun. 2019 Mar 29;10:1421. doi: 10.1038/s41467-019-09338-z (PMC6440977; doi:10.1038/s41467-019-09338-z)
Supplement: Supplementary file 11 — Source Data [file 41467_2019_9338_MOESM11_ESM.xlsx]

## Sheet: Fig 2a
Fig. 2a
pmol cAMP / 10^9 cells
independent replicates	replicate #	0 min	15 min mock	15 min DMSO	15 min CpdA
	1	10.8699	8.10878	28.3132	7465.44
	2	9.30631	10.6054	16.5299	6294.38
	3	8.88978	6.67817	26.0859	9321.55
	4	13.1258	9.54377	34.8207	2818.14
	5	9.93723	10.3468	20.8875	7046.18
	6			23.091	6980.91

## Sheet: Fig 2b
Fig. 2b
% VASP phosphorylation
independent replicates	min	Mock			DMSO			CpdA
		replicate 1	replicate 2	replicate 3	replicate 1	replicate 2	replicate 3	replicate 1	replicate 2	replicate 3
	0	22.1183	24.1973	27.7897	22.0145	26.7432	30.8939	33.1548	30.9406	37.2015
	5	25.3571	19.9175	27.5801	27.0667	29.5698	25.7321	25.7882	23.4179	28.9269
	10	23.862	25.052	23.3002	27.1234	28.2979	31.5779	22.1225	21.1026	28.8598
	15	26.0597	28.1092	26.7168	31.0687	29.1637	36.9933	23.5931	18.9766	26.7433

## Sheet: Fig 2c
Fig. 2c
pmol cAMP / 10^9 cells		VASPi			VASPi PDEB1/2 RNAi
independent replicates	hours	replicate 1	replicate 2	replicate 3	replicate 1	replicate 2	replicate 3
	0	3.44061	15.8715	8.44495	39.5135	21.7597	29.0125
	12	28.933	27.9928	18.9962	161.162	168.293	186.065
	18	23.5539	33.8085	25.5346	373.284	248.68	380.191
	24	29.8582	35.6581	28.1866	420.013	424.845	445.238

## Sheet: Fig 2d
Fig. 2d
% VASP phosphorylation
independent replicates	hours	parent			PDEB1/2 RNAi +Tet
		replicate 1	replicate 2	replicate 3	replicate 1	replicate 2	replicate 3
	0
	5	29.6355	27.8592	37.3438	36.9309	34.3695	33.6669
	10	29.974	28.2617	30.7439	31.7343	30.6752	37.4244
	15	33.0431	27.1739	33.5842	21.4286	20	30.5004

## Sheet: Fig 2e
Fig. 2e
% VASP phosphorylation
independent replicates
	µM dipyridamole	replicate 1	replicate 2	replicate 3
	0	22.7183	22.5299	27.3051
	10	27.2696	26.2142	30.3438
	20	39.7773	34.1914	38.3173
	50	42.7446	49.2325	43.7806
	100	53.8107	61.6726	57.2901
	250	60.8308	56.7337	55.57
	500	59.7462	59.6698	64.3478

## Sheet: Fig 2f
Fig. 2f
% VASP phosphorylation
independent replicates	min	Mock			DMSO			Dipyridamole			myr-PKI + Dip
		replicate 1	replicate 2	replicate 3	replicate 1	replicate 2	replicate 3	replicate 1	replicate 2	replicate 3	replicate 1	replicate 2	replicate 3
	0	22.1183	24.1973	27.7897	22.0145	26.7432	30.8939	28	31	28	15	18	8
	5	25.3571	19.9175	27.5801	27.0667	29.5698	25.7321	63	57	68	10	15	9
	10	23.862	25.052	23.3002	27.1234	28.2979	31.5779	72	61	71	8	15	10
	15	26.0597	28.1092	26.7168	31.0687	29.1637	36.9933	60	59	64	8	12	9

## Sheet: Fig 2g
Fig. 2g
pmol cAMP / 10^9 cells
independent replicates	replicate #	0 min	15 min mock	90 min mock	15 min DMSO	90 min DMSO	15 min Dip	90 min Dip
	1	10.8699	8.10878	11.5677	28.3132	13.1072	44.8294	59.8493
	2	9.30631	10.6054	15.0243	16.5299	17.5822	64.5236	40.4717
	3	8.88978	6.67817	11.4394	26.0859	25.9539	80.946	46.5418
	4	13.1258	9.54377		34.8207	23.2168	55.0958	46.5962
	5	9.93723	10.3468		20.8875	16.8615	61.8873	47.769
	6				23.091	14.6416	63.0147	56.3468

## Sheet: Fig 2h
Fig. 2h
% VASP phosphorylation
independent replicates		WT			KO			add-back
		Mock	DMSO	Dip	Mock	DMSO	Dip	Mock	DMSO	Dip
	replicate 1	30.5726	34.2076	62.1371	35.6695	27.5384	31.5189	31.7692	29.8213	58.7511
	replicate 2	33.4603	32.7904	64.5975	34.7017	29.4328	33.8287	30.2166	29.7047	56.679
	replicate 3	29.068	32.4727	62.6433	36.1545	26.27	35.7737	25.8122	30.9972	57.315

## Sheet: Fig 3a
Fig. 3a
In vivo PKA reporter assay (% VASP phosphorylation)									In vitro kinase assay							In vitro binding (ITC)
independent replicates									technical replicates
Toyo									Toyo							Toyo													5-I-Tu
µM	Toyo			untreated control					µM	U/ml
	replicate 1	replicate 2	replicate 3	replicate 1	replicate 2	replicate 3				replicate 1	replicate 2
0	24.7059	33.5021	31.3331	22.9923	31.5747	32.3131			5	0.82	0.75
0.01	30.6502	36.4479	33.5749						2.5	0.78	0.82
0.05	50.6984	48.8365	44.7248						1.25	0.71	0.74
0.1	67.0464	65.7585	65.495						0.63	0.61	0.73
0.5	90.1883	91.3839	89.8598						0.31	0.58	0.64
2	93.1507	91.086	92.1308						0.16	0.45	0.4
5	93.7287	92.299	94.3707						0.08	0.3	0.33
									0.04	0.31	0.25
									0.02	0.18	0.15
5-I-Tu									0.01	0.16	0.16
µM	5-I-Tu			untreated control					0.001	0.11	0.14
	replicate 1	replicate 2	replicate 3	replicate 1	replicate 2	replicate 3
0	34.0689	34.5554	33.7386	32.4955	33.7683	31.355
0.01	32.9024	35.8462	35.172						5-I-Tu
0.05	32.9085	36.7804	33.8717						µM	U/ml
0.1	35.1335	39.3103	36.7268							replicate 1	replicate 2
0.5	66.6391	68.2052	70.1587						3.13	0.81	0.96
2	87.3881	84.9041	86.5466						1.56	0.79	0.91
5	87.4507	85.4794	86.0154						0.78	0.77	0.8
									0.39	0.75	0.61
									0.2	0.45	0.45
5-Br-Tu									0.1	0.4	0.36
µM	5-Br-Tu			untreated control					0.05	0.22	0.25
	replicate 1	replicate 2	replicate 3	replicate 1	replicate 2	replicate 3			0.001	0.15	0.13
0	34.9047	35.0483	43.1966	35.2665	23.9465	43.6865
0.01	38.2064	40.5497	44.3396
0.05	37.9059	43.2217	43.1129						5-Br-Tu
0.1	37.6385	43.4578	37.874						µM	U/ml
0.5	55.2258	59.1293	52.6125							replicate 1	replicate 2
2	93.1765	93.4578	92.8261						50	1.29	1.22
5	93.4213	93.3887	93.8684						25	1.41	1.21
									12.5	1.09	1.13
									6.25	0.89	1.03
Sangivamycin									3.125	0.85	0.72
µM	Sangivamycin			untreated control					1.563	0.72	0.59
	replicate 1	replicate 2	replicate 3	replicate 1	replicate 2	replicate 3			0.781	0.53	0.48
0	32.4704	29.8683	31.6236	31.5495	30.7411	29.7464			0.391	0.37	0.39
2	28.6434	27.1373	28.6587						0.195	0.27	0.24
5	30.8426	30.6543	33.0913						0.098	0.25	0.22
10	28.6319	29.8425	32.2943						0.049	0.15	0.17
20	33.2035	31.5269	35.3739
50	41.3947	42.9826	42.9019
100	46.3927	46.3952	46.3952						Sangivamycin
									µM	U/ml
										replicate 1	replicate 2
Tubercidin									50	0.44	0.44
µM	Tubercidin			untreated control					25	0.44	0.4
	replicate 1	replicate 2	replicate 3	replicate 1	replicate 2	replicate 3			12.5	0.33	0.31
0	38.9786	34.5758	36.7929	32.2361	34.2205	35.9823			6.25	0.29	0.28
2	39.4128	35.5618	37.1726						3.125	0.22	0.24
5	40.8154	38.4398	37.6989						1.563	0.2	0.16
10	40.8121	40.7281	42.1227						0.781	0.17	0.17
20	40.8526	44.5735	42.4298						0.391	0.2	0.15
50	41.6815	41.7781	41.7772						0.195	0.19	0.18
100	52.9595	42.2631	48.0955						0.098	0.15	0.15
									0.049	0.15	0.17
									Tubercidin
									µM	U/ml
										replicate 1	replicate 2
									50	0.89	0.85
									25	0.84	0.93
									12.5	0.84	0.75
									6.25	0.7	0.67
									3.13	0.51	0.54
									1.56	0.39	0.42
									0.78	0.36	0.39
									0.1	0.31	0.36

## Sheet: Fig 3b
Fig. 3b
VASP phosphorylation
independent replicates	7-CN-7-C-Ino
	µM	7-CN-7-C-Ino					untreated control
		replicate 1	replicate 2	replicate 3	replicate 4	replicate 5	replicate 1	replicate 2	replicate 3	replicate 4	replicate 5
	0	45.0337	40.8891	43.1877	39.551	42.8421	44.9359	38.6663	38.3404	35.2563	38.9989
	0.01	47.7059	40.8309	39.4376	39.5045	43.2046
	0.05	45.436	43.4075	45.7244	41.1786	47.5393
	0.1	48.9737	48.6995	48.3114	42.0543	49.7107
	0.5	65.4831	65.051	61.1146	55.2764	63.0873
	2	87.6889	87.632	86.1706	79.4047	86.3515
	5	96.155	94.0731	93.0874	90.464	93.4318
In vitro kinase assay
technical replicates	7-CN-7-C-Ino
	µM	U/ml
		replicate 1	replicate 2	replicate 3
	0.3	0.17	0.2	0.16
	0.1	0.18	0.17	0.19
	0.03333	0.2	0.19	0.19
	0.01111	0.16	0.18	0.16
	0.0037	0.12	0.12	0.12
	0.00123	0.08	0.07	0.07
	0.00041	0.05	0.05	0.05
	0.00014	0.05	0.04	0.04
In vitro binding (ITC)

[truncated: 30 more sheets: Fig 3c, Fig 5a, Fig 5c, Fig 5d, Fig 5e, Supp Fig 1b, Supp Fig 2, Supp Fig 3a, Supp Fig 3b, Supp Fig 3c, Supp Fig 3d, Supp Fig 3f, Supp Fig 3g, Supp Fig 3h, Supp Fig 3i, Supp Fig 4a, Supp Fig 4b, Supp Fig 4c, Supp Fig 4d, Supp Fig 4e …]
